# Supplementary material for: C-Reactive Protein Causes Adult-Onset Obesity Through Chronic Inflammatory Mechanism
Source: Front Cell Dev Biol. 2020 Feb 20;8:18. doi: 10.3389/fcell.2020.00018 (PMC7044181; doi:10.3389/fcell.2020.00018)
Supplement: Supplementary Table 1 — Proteomic profiling. [file Table_2.XLSX]

## Sheet: STable 1
Supplementary Table 1. Proteomic profile.
Accession (IPI)	Accession (UniProtKB/TrEMBL)	Gene Name	Description	Ratio (CRPtg/Control)	P values
IPI00206786.3	Q63207	F10	Coagulation factor X	1.55976	0.000955552
IPI00365336.5	B1H253	Proz	Proz protein	1.59143	0.000110012
IPI00210340.3	Q62975	Serpina10	Protein Z-dependent protease inhibitor	1.73532	5.72516e-08
IPI00189981.1	P18292	F2	Coagulation Factor II, Prothrombin (Fragment)	1.66601	2.53897e-06
IPI00231358.6	P62963	Pfn1	Profilin-1	0.375532	2.3256e-06
IPI00205568.1	P97569	Serpina4	Kallistatin	0.584187	1.96326e-08
IPI00679245.2	P08932		T-kininogen 2 (a low molecular weight found in rats but not humans)	1.66171	2.99956e-06
IPI00212767.1	P00762	Prss1	Cationic trypsin-1	1.61276	4.11513e-06
IPI00368704.3			similar to Murinoglobulin 1 homolog	0.583644	2.28575e-07
IPI00564327.3	D4AA52	Cpamd8	Murinoglobulin 2 (Mug2)	0.225819	1.37665e-06
IPI00197703.2	P04639	Apoa1	Apolipoprotein A-I	2.17404	3.85977e-06
IPI00197700.1	P04638	Apoa2	Apolipoprotein A-II	2.05755	1.83593e-05
IPI00324272.1	P02651	Apoa4	Apolipoprotein A-IV	2.01049	3.08233e-06
IPI00554264.3	F1M6Z1	Apob	Apolipoprotein B-100 precursor	0.601608	1.93826e-07
IPI00200102.1	P19939	Apoc1	Apolipoprotein C-I	2.2118	1.07294e-06
IPI00194583.2	A9UMV1	Apoc2	Apolipoprotein C-II	1.89809	4.23582e-07
IPI00191952.3	P55797	Apoc4	Apolipoprotein C-IV Isoform 1	1.51272	6.94069e-05
IPI00190701.5	P02650	Apoe	Apolipoprotein E	1.94388	1.20921e-06
IPI00207275.1	P14630	Apom	Apolipoprotein M	2.16831	2.4436e-05
IPI00188541.3	Q5EBC0	ITIH4	Inter-alpha-trypsin inhibitor heavy chain H4	2.1083	1.68008e-06
IPI00215296.2	P31720	C1qa	Complement C1q subcomponent subunit A	1.76168	0.000643454
IPI00215297.1	P31721	C1qb	Complement C1q subcomponent subunit B	2.20467	2.7707e-05
IPI00361108.3	B5DEH7	C1r	Complement C1r subcomponent	3.41832	2.10905e-05
IPI00781497.2		C1s	Complement C1s subcomponent	2.93966	0.000688176
IPI00194044.6	Q8CIP8	C2	Complement C2 subcomponent	1.64937	1.6649e-05
IPI00213036.4	P08649	C4	Complement C4 subcomponent	3.41301	1.0215e-07
IPI00422037.1	Q6MG90	C4b	Complement C4b subcomponent 4, gene 2	3.20125	2.7424e-05
IPI00231423.6	Q62930	C9	Complement C9 subcomponent	0.653967	2.3286e-07
IPI00370486.4	P20767	IGLC2	Ig lambda-2 chain C region	2.55686	8.30623e-06
IPI00568389.2	Q4KM66	LOC500183	LOC500183 protein	10.2463	1.84731e-06
IPI00201262.1	P14046	A1i3	Alpha-1-inhibitor 3	0.0840849	3.22743e-09
IPI00199497.1	O70535	Lifr	Leukemia inhibitory factor receptor (also known as CD118)	15.241	3.14681e-06
IPI00210091.3	F1LR92	Serpina3m	Alpha 1-antichymotrypsin (α1AC)	0.43826	2.60199e-05
IPI00211075.2	P09006	Serpina3n	Serpina3n-like protein	0.547682	1.08419e-06
IPI00191715.1	P02764	Orm1	Alpha-1-acid glycoprotein (also known as Orosomucoid)	1.60585	8.50981e-06
IPI00214905.3	P09495	Tpm4	Tropomyosin alpha-4 chain	0.564302	8.51654e-06
IPI00565708.2	P06866	Hp	Haptoglobin Isoform 1	0.327278	2.30218e-07
IPI00191711.1	P02761	Mups	Major urinary protein (also known as α2u-globulins)	0.131076	5.72935e-07
IPI00567916.3	Q9QX79	Fetub	Fetuin-B	0.273245	4.08409e-06
IPI00555187.2	Q01518	CAP1	Adenylyl cyclase-associated protein 1	0.4354	0.000249056
IPI00324893.4	P63102	Ywhaz	14-3-3 protein zeta/delta	0.441814	6.62359e-05
IPI00210824.4	P31211	Serpina6	Corticosteroid-binding globulin (also known as Transcortin)	2.16107	2.86666e-06
IPI00553894.1	Q99J86	Atrn	Attractin Isoform 2	0.49462	3.78619e-06
IPI00876581.1	P04916	Rbp4	Retinol-binding protein 4	0.577788	2.24795e-06
IPI00231264.7	P55159	Pon1	Serum paraoxonase/arylesterase 1	1.67703	4.28258e-06
IPI00325157.1	Q8R2H5	Gpld1	Phosphatidylinositol-glycan-specific phospholipase D	0.609457	1.40361e-08
IPI00360820.3	F1LYQ4	RGD1564515	similar to alpha 1B-glycoprotein ( A1BG)	8.10586	3.95309e-07
IPI00189058.2	Q9EPH1	A1BG	Alpha-1B-glycoprotein Isoform 1	14.0138	5.96118e-08
IPI00870620.1			Uncharacterized protein	1.65196	1.76022e-05
IPI00557598.3	F1LPQ6		Uncharacterized protein (Fragment)	6.63082	1.14534e-06
IPI01016281.1	F1LM30		Uncharacterized protein (Fragment)	2.27842	1.64971e-06
IPI00780749.2	F1LYF1		mCG130744-like	5.25467	1.85776e-06

## Sheet: STable 2
Supplementary Table 2. Protein-associated biological processes in Gene Ontology (GO).
Searched GO via GeneCards
Accession (IPI)	Accession (UniProtKB/TrEMBL)	Gene name	Protein description	Ratio (CRPtg/Control)	P values	GO ID	Qualified GO term	Evidence	PubMed IDs
IPI00206786.3	Q63207	F10	Coagulation factor X	1.55976	0.000955552	GO:0006508	proteolysis	TAS	--
IPI00206786.3	Q63207	F10	Coagulation factor X	1.55976	0.000955552	GO:0007596	blood coagulation	TAS	--
IPI00206786.3	Q63207	F10	Coagulation factor X	1.55976	0.000955552	GO:0007597	blood coagulation, intrinsic pathway	TAS	--
IPI00206786.3	Q63207	F10	Coagulation factor X	1.55976	0.000955552	GO:0007598	blood coagulation, extrinsic pathway	TAS	--
IPI00206786.3	Q63207	F10	Coagulation factor X	1.55976	0.000955552	GO:0017187	peptidyl-glutamic acid carboxylation	TAS	--
IPI00206786.3	Q63207	F10	Coagulation factor X	1.55976	0.000955552	GO:0030335	positive regulation of cell migration	TAS	18612547
IPI00206786.3	Q63207	F10	Coagulation factor X	1.55976	0.000955552	GO:0043687	post-translational protein modification	TAS	--
IPI00206786.3	Q63207	F10	Coagulation factor X	1.55976	0.000955552	GO:0044267	cellular protein metabolic process	TAS	--
IPI00206786.3	Q63207	F10	Coagulation factor X	1.55976	0.000955552	GO:0051897	positive regulation of protein kinase B signaling	IDA	18612547
IPI00365336.5	B1H253	Proz	Proz protein	1.59143	0.000110012	GO:0006508	proteolysis	TAS	--
IPI00365336.5	B1H253	Proz	Proz protein	1.59143	0.000110012	GO:0007596	blood coagulation	IEA	--
IPI00365336.5	B1H253	Proz	Proz protein	1.59143	0.000110012	GO:0017187	peptidyl-glutamic acid carboxylation	TAS	--
IPI00365336.5	B1H253	Proz	Proz protein	1.59143	0.000110012	GO:0043687	post-translational protein modification	TAS	--
IPI00365336.5	B1H253	Proz	Proz protein	1.59143	0.000110012	GO:0044267	cellular protein metabolic process	TAS	--
IPI00210340.3	Q62975	Serpina10	Protein Z-dependent protease inhibitor	1.73532	5.72516e-08	GO:0007596	blood coagulation	IEA	--
IPI00210340.3	Q62975	Serpina10	Protein Z-dependent protease inhibitor	1.73532	5.72516e-08	GO:0010951	negative regulation of endopeptidase activity	IBA	--
IPI00210340.3	Q62975	Serpina10	Protein Z-dependent protease inhibitor	1.73532	5.72516e-08	GO:0030162	regulation of proteolysis	IBA	--
IPI00210340.3	Q62975	Serpina10	Protein Z-dependent protease inhibitor	1.73532	5.72516e-08	GO:0060046	NOT regulation of acrosome reaction	IDA	11751269
IPI00189981.1	P18292	F2	Prothrombin (Fragment)	1.66601	2.53897e-06	GO:0001934	positive regulation of protein phosphorylation	IDA	7559487
IPI00189981.1	P18292	F2	Prothrombin (Fragment)	1.66601	2.53897e-06	GO:0006508	proteolysis	TAS	--
IPI00189981.1	P18292	F2	Prothrombin (Fragment)	1.66601	2.53897e-06	GO:0006953	acute-phase response	IEA	--
IPI00189981.1	P18292	F2	Prothrombin (Fragment)	1.66601	2.53897e-06	GO:0007166	cell surface receptor signaling pathway	IDA	1672265
IPI00189981.1	P18292	F2	Prothrombin (Fragment)	1.66601	2.53897e-06	GO:0007275	multicellular organismal development	TAS	9639571
IPI00189981.1	P18292	F2	Prothrombin (Fragment)	1.66601	2.53897e-06	GO:0007596	blood coagulation	TAS	--
IPI00189981.1	P18292	F2	Prothrombin (Fragment)	1.66601	2.53897e-06	GO:0007597	blood coagulation, intrinsic pathway	TAS	--
IPI00189981.1	P18292	F2	Prothrombin (Fragment)	1.66601	2.53897e-06	GO:0008284	positive regulation of cell proliferation	IEA	--
IPI00189981.1	P18292	F2	Prothrombin (Fragment)	1.66601	2.53897e-06	GO:0008360	regulation of cell shape	IEA	--
IPI00189981.1	P18292	F2	Prothrombin (Fragment)	1.66601	2.53897e-06	GO:0009611	response to wounding	IDA	9639571
IPI00189981.1	P18292	F2	Prothrombin (Fragment)	1.66601	2.53897e-06	GO:0010468	regulation of gene expression	--	--
IPI00189981.1	P18292	F2	Prothrombin (Fragment)	1.66601	2.53897e-06	GO:0010544	negative regulation of platelet activation	TAS	17379830
IPI00189981.1	P18292	F2	Prothrombin (Fragment)	1.66601	2.53897e-06	GO:0014068	positive regulation of phosphatidylinositol 3-kinase signaling	IEA	--
IPI00189981.1	P18292	F2	Prothrombin (Fragment)	1.66601	2.53897e-06	GO:0017187	peptidyl-glutamic acid carboxylation	TAS	--
IPI00189981.1	P18292	F2	Prothrombin (Fragment)	1.66601	2.53897e-06	GO:0030168	platelet activation	TAS	--
IPI00189981.1	P18292	F2	Prothrombin (Fragment)	1.66601	2.53897e-06	GO:0030193	regulation of blood coagulation	TAS	12855810
IPI00189981.1	P18292	F2	Prothrombin (Fragment)	1.66601	2.53897e-06	GO:0030194	positive regulation of blood coagulation	IDA	9038223
IPI00189981.1	P18292	F2	Prothrombin (Fragment)	1.66601	2.53897e-06	GO:0030307	positive regulation of cell growth	IEA	--
IPI00189981.1	P18292	F2	Prothrombin (Fragment)	1.66601	2.53897e-06	GO:0032967	positive regulation of collagen biosynthetic process	IDA	9639571
IPI00189981.1	P18292	F2	Prothrombin (Fragment)	1.66601	2.53897e-06	GO:0042730	fibrinolysis	IDA	12855810
IPI00189981.1	P18292	F2	Prothrombin (Fragment)	1.66601	2.53897e-06	GO:0043687	post-translational protein modification	TAS	--
IPI00189981.1	P18292	F2	Prothrombin (Fragment)	1.66601	2.53897e-06	GO:0044267	cellular protein metabolic process	TAS	--
IPI00189981.1	P18292	F2	Prothrombin (Fragment)	1.66601	2.53897e-06	GO:0045861	negative regulation of proteolysis	IDA	1695900
IPI00189981.1	P18292	F2	Prothrombin (Fragment)	1.66601	2.53897e-06	GO:0048712	negative regulation of astrocyte differentiation	IDA	1691280
IPI00189981.1	P18292	F2	Prothrombin (Fragment)	1.66601	2.53897e-06	GO:0050900	leukocyte migration	TAS	--
IPI00189981.1	P18292	F2	Prothrombin (Fragment)	1.66601	2.53897e-06	GO:0051281	positive regulation of release of sequestered calcium ion into cytosol	IDA	1672265
IPI00189981.1	P18292	F2	Prothrombin (Fragment)	1.66601	2.53897e-06	GO:0051480	cytosolic calcium ion homeostasis	IDA	19052258
IPI00189981.1	P18292	F2	Prothrombin (Fragment)	1.66601	2.53897e-06	GO:0051918	negative regulation of fibrinolysis	TAS	17379830
IPI00189981.1	P18292	F2	Prothrombin (Fragment)	1.66601	2.53897e-06	GO:1900738	positive regulation of phospholipase C-activating G-protein coupled receptor signaling pathway	IDA	--
IPI00189981.1	P18292	F2	Prothrombin (Fragment)	1.66601	2.53897e-06	GO:2000379	positive regulation of reactive oxygen species metabolic process	IDA	17275676
IPI00231358.6	P62963	Pfn1	Profilin-1	0.375532	2.3256e-06	GO:0001843	neural tube closure	IEA	--
IPI00231358.6	P62963	Pfn1	Profilin-1	0.375532	2.3256e-06	GO:0002576	platelet degranulation	TAS	--
IPI00231358.6	P62963	Pfn1	Profilin-1	0.375532	2.3256e-06	GO:0006357	regulation of transcription from RNA polymerase II promoter	--	--
IPI00231358.6	P62963	Pfn1	Profilin-1	0.375532	2.3256e-06	GO:0007596	blood coagulation	TAS	--
IPI00231358.6	P62963	Pfn1	Profilin-1	0.375532	2.3256e-06	GO:0008219	cell death	IEA	--
IPI00205568.1	P97569	Serpina4	Kallistatin	0.584187	1.96326e-08	GO:0010951	negative regulation of endopeptidase activity	IBA	--
IPI00205568.1	P97569	Serpina4	Kallistatin	0.584187	1.96326e-08	GO:0030162	regulation of proteolysis	IBA	--
IPI00679245.2	P08932		T-kininogen 2 (a rat-specific low molecular weight kininogen)	1.66171	2.99956e-06	GO:0002576	platelet degranulation	TAS	--
IPI00679245.2	P08932		T-kininogen 2 (a rat-specific low molecular weight kininogen)	1.66171	2.99956e-06	GO:0006939	smooth muscle contraction	TAS	11385996
IPI00679245.2	P08932		T-kininogen 2 (a rat-specific low molecular weight kininogen)	1.66171	2.99956e-06	GO:0006954	inflammatory response	TAS	11385996
IPI00679245.2	P08932		T-kininogen 2 (a rat-specific low molecular weight kininogen)	1.66171	2.99956e-06	GO:0007162	negative regulation of cell adhesion	IDA	11970955
IPI00679245.2	P08932		T-kininogen 2 (a rat-specific low molecular weight kininogen)	1.66171	2.99956e-06	GO:0007204	positive regulation of cytosolic calcium ion concentration	IDA	16014619
IPI00212767.1	P00762	Prss1	Cationic trypsin-1	1.61276	4.11513e-06	GO:0006508	proteolysis	--	--
IPI00212767.1	P00762	Prss1	Cationic trypsin-1	1.61276	4.11513e-06	GO:0006766	vitamin metabolic process	TAS	--
IPI00212767.1	P00762	Prss1	Cationic trypsin-1	1.61276	4.11513e-06	GO:0006767	water-soluble vitamin metabolic process	TAS	--
IPI00212767.1	P00762	Prss1	Cationic trypsin-1	1.61276	4.11513e-06	GO:0007586	digestion	IEA	--
IPI00212767.1	P00762	Prss1	Cationic trypsin-1	1.61276	4.11513e-06	GO:0009235	cobalamin metabolic process	TAS	--
IPI00212767.1	P00762	Prss1	Cationic trypsin-1	1.61276	4.11513e-06	GO:0022617	extracellular matrix disassembly	TAS	--
IPI00212767.1	P00762	Prss1	Cationic trypsin-1	1.61276	4.11513e-06	GO:0030198	extracellular matrix organization	TAS	--
IPI00212767.1	P00762	Prss1	Cationic trypsin-1	1.61276	4.11513e-06	GO:0044281	small molecule metabolic process	TAS	--
IPI00197703.2	P04639	Apoa1	Apolipoprotein A-I	2.17404	3.85977e-06	GO:0001523	retinoid metabolic process	TAS	--
IPI00197703.2	P04639	Apoa1	Apolipoprotein A-I	2.17404	3.85977e-06	GO:0001932	regulation of protein phosphorylation	IEA	--
IPI00197703.2	P04639	Apoa1	Apolipoprotein A-I	2.17404	3.85977e-06	GO:0001935	endothelial cell proliferation	IEA	--
IPI00197703.2	P04639	Apoa1	Apolipoprotein A-I	2.17404	3.85977e-06	GO:0002576	platelet degranulation	TAS	--
IPI00197703.2	P04639	Apoa1	Apolipoprotein A-I	2.17404	3.85977e-06	GO:0002740	negative regulation of cytokine secretion involved in immune response	IDA	12458630
IPI00197703.2	P04639	Apoa1	Apolipoprotein A-I	2.17404	3.85977e-06	GO:0006644	phospholipid metabolic process	--	--
IPI00197703.2	P04639	Apoa1	Apolipoprotein A-I	2.17404	3.85977e-06	GO:0006656	phosphatidylcholine biosynthetic process	IDA	4335615
IPI00197703.2	P04639	Apoa1	Apolipoprotein A-I	2.17404	3.85977e-06	GO:0006695	cholesterol biosynthetic process	IEA	--
IPI00197703.2	P04639	Apoa1	Apolipoprotein A-I	2.17404	3.85977e-06	GO:0006869	lipid transport	--	--
IPI00197703.2	P04639	Apoa1	Apolipoprotein A-I	2.17404	3.85977e-06	GO:0007186	G-protein coupled receptor signaling pathway	IDA	16443932
IPI00197703.2	P04639	Apoa1	Apolipoprotein A-I	2.17404	3.85977e-06	GO:0007584	response to nutrient	IEA	--
IPI00197703.2	P04639	Apoa1	Apolipoprotein A-I	2.17404	3.85977e-06	GO:0007596	blood coagulation	TAS	--
IPI00197703.2	P04639	Apoa1	Apolipoprotein A-I	2.17404	3.85977e-06	GO:0007603	phototransduction, visible light	TAS	--
IPI00197703.2	P04639	Apoa1	Apolipoprotein A-I	2.17404	3.85977e-06	GO:0008203	cholesterol metabolic process	IMP	15464323
IPI00197703.2	P04639	Apoa1	Apolipoprotein A-I	2.17404	3.85977e-06	GO:0008211	glucocorticoid metabolic process	IEA	--
IPI00197703.2	P04639	Apoa1	Apolipoprotein A-I	2.17404	3.85977e-06	GO:0010804	negative regulation of tumor necrosis factor-mediated signaling pathway	IDA	--
IPI00197703.2	P04639	Apoa1	Apolipoprotein A-I	2.17404	3.85977e-06	GO:0010873	positive regulation of cholesterol esterification	IDA	4335615
IPI00197703.2	P04639	Apoa1	Apolipoprotein A-I	2.17404	3.85977e-06	GO:0010903	negative regulation of very-low-density lipoprotein particle remodeling	IDA	14967812
IPI00197703.2	P04639	Apoa1	Apolipoprotein A-I	2.17404	3.85977e-06	GO:0014012	peripheral nervous system axon regeneration	IEA	--
IPI00197703.2	P04639	Apoa1	Apolipoprotein A-I	2.17404	3.85977e-06	GO:0015914	phospholipid transport	--	--
IPI00197703.2	P04639	Apoa1	Apolipoprotein A-I	2.17404	3.85977e-06	GO:0018158	protein oxidation	IDA	12576517
IPI00197703.2	P04639	Apoa1	Apolipoprotein A-I	2.17404	3.85977e-06	GO:0018206	peptidyl-methionine modification	IDA	12576517
IPI00197703.2	P04639	Apoa1	Apolipoprotein A-I	2.17404	3.85977e-06	GO:0019915	lipid storage	IEA	--
IPI00197703.2	P04639	Apoa1	Apolipoprotein A-I	2.17404	3.85977e-06	GO:0030168	platelet activation	TAS	--
IPI00197703.2	P04639	Apoa1	Apolipoprotein A-I	2.17404	3.85977e-06	GO:0030300	regulation of intestinal cholesterol absorption	IEA	--
IPI00197703.2	P04639	Apoa1	Apolipoprotein A-I	2.17404	3.85977e-06	GO:0030301	cholesterol transport	IDA	10559507
IPI00197703.2	P04639	Apoa1	Apolipoprotein A-I	2.17404	3.85977e-06	GO:0030325	adrenal gland development	IEA	--
IPI00197703.2	P04639	Apoa1	Apolipoprotein A-I	2.17404	3.85977e-06	GO:0031100	organ regeneration	IEA	--
IPI00197703.2	P04639	Apoa1	Apolipoprotein A-I	2.17404	3.85977e-06	GO:0032489	regulation of Cdc42 protein signal transduction	IDA	16443932
IPI00197703.2	P04639	Apoa1	Apolipoprotein A-I	2.17404	3.85977e-06	GO:0033344	cholesterol efflux	IDA	11162594
IPI00197703.2	P04639	Apoa1	Apolipoprotein A-I	2.17404	3.85977e-06	GO:0033700	phospholipid efflux	IDA	11162594
IPI00197703.2	P04639	Apoa1	Apolipoprotein A-I	2.17404	3.85977e-06	GO:0034115	negative regulation of heterotypic cell-cell adhesion	IDA	--
IPI00197703.2	P04639	Apoa1	Apolipoprotein A-I	2.17404	3.85977e-06	GO:0034375	high-density lipoprotein particle remodeling	IC	4335615
IPI00197703.2	P04639	Apoa1	Apolipoprotein A-I	2.17404	3.85977e-06	GO:0034380	high-density lipoprotein particle assembly	IDA	190223
IPI00197703.2	P04639	Apoa1	Apolipoprotein A-I	2.17404	3.85977e-06	GO:0034384	high-density lipoprotein particle clearance	IC	12651854
IPI00197703.2	P04639	Apoa1	Apolipoprotein A-I	2.17404	3.85977e-06	GO:0042157	lipoprotein metabolic process	TAS	--
IPI00197703.2	P04639	Apoa1	Apolipoprotein A-I	2.17404	3.85977e-06	GO:0042158	lipoprotein biosynthetic process	IEA	--
IPI00197703.2	P04639	Apoa1	Apolipoprotein A-I	2.17404	3.85977e-06	GO:0042493	response to drug	IEA	--
IPI00197703.2	P04639	Apoa1	Apolipoprotein A-I	2.17404	3.85977e-06	GO:0042632	cholesterol homeostasis	IMP	15464323
IPI00197703.2	P04639	Apoa1	Apolipoprotein A-I	2.17404	3.85977e-06	GO:0043534	blood vessel endothelial cell migration	IEA	--
IPI00197703.2	P04639	Apoa1	Apolipoprotein A-I	2.17404	3.85977e-06	GO:0043627	response to estrogen	IEA	--
IPI00197703.2	P04639	Apoa1	Apolipoprotein A-I	2.17404	3.85977e-06	GO:0043691	reverse cholesterol transport	IMP	15464323
IPI00197703.2	P04639	Apoa1	Apolipoprotein A-I	2.17404	3.85977e-06	GO:0044255	cellular lipid metabolic process	TAS	--
IPI00197703.2	P04639	Apoa1	Apolipoprotein A-I	2.17404	3.85977e-06	GO:0044281	small molecule metabolic process	TAS	--
IPI00197703.2	P04639	Apoa1	Apolipoprotein A-I	2.17404	3.85977e-06	GO:0050713	negative regulation of interleukin-1 beta secretion	IDA	12458630
IPI00197703.2	P04639	Apoa1	Apolipoprotein A-I	2.17404	3.85977e-06	GO:0050728	negative regulation of inflammatory response	IDA	--
IPI00197703.2	P04639	Apoa1	Apolipoprotein A-I	2.17404	3.85977e-06	GO:0050821	protein stabilization	IDA	17655203
IPI00197703.2	P04639	Apoa1	Apolipoprotein A-I	2.17404	3.85977e-06	GO:0051345	positive regulation of hydrolase activity	IDA	7638166
IPI00197703.2	P04639	Apoa1	Apolipoprotein A-I	2.17404	3.85977e-06	GO:0051346	negative regulation of hydrolase activity	--	--
IPI00197703.2	P04639	Apoa1	Apolipoprotein A-I	2.17404	3.85977e-06	GO:0051347	positive regulation of transferase activity	IEA	--
IPI00197703.2	P04639	Apoa1	Apolipoprotein A-I	2.17404	3.85977e-06	GO:0055085	transmembrane transport	TAS	--
IPI00197703.2	P04639	Apoa1	Apolipoprotein A-I	2.17404	3.85977e-06	GO:0055091	phospholipid homeostasis	IDA	--
IPI00197703.2	P04639	Apoa1	Apolipoprotein A-I	2.17404	3.85977e-06	GO:0060192	negative regulation of lipase activity	IEA	--
IPI00197703.2	P04639	Apoa1	Apolipoprotein A-I	2.17404	3.85977e-06	GO:0060354	negative regulation of cell adhesion molecule production	IDA	--
IPI00197703.2	P04639	Apoa1	Apolipoprotein A-I	2.17404	3.85977e-06	GO:0060761	negative regulation of response to cytokine stimulus	IDA	--
IPI00197703.2	P04639	Apoa1	Apolipoprotein A-I	2.17404	3.85977e-06	GO:0070328	triglyceride homeostasis	IDA	--
IPI00197703.2	P04639	Apoa1	Apolipoprotein A-I	2.17404	3.85977e-06	GO:0070508	cholesterol import	IMP	14718538
IPI00197700.1	P04638	Apoa2	Apolipoprotein A-II	2.05755	1.83593e-05	GO:0001523	retinoid metabolic process	TAS	--
IPI00197700.1	P04638	Apoa2	Apolipoprotein A-II	2.05755	1.83593e-05	GO:0002526	acute inflammatory response	IEA	--
IPI00197700.1	P04638	Apoa2	Apolipoprotein A-II	2.05755	1.83593e-05	GO:0002740	negative regulation of cytokine secretion involved in immune response	IDA	12458630
IPI00197700.1	P04638	Apoa2	Apolipoprotein A-II	2.05755	1.83593e-05	GO:0006457	protein folding	IDA	14967812
IPI00197700.1	P04638	Apoa2	Apolipoprotein A-II	2.05755	1.83593e-05	GO:0006641	triglyceride metabolic process	TAS	11551871
IPI00197700.1	P04638	Apoa2	Apolipoprotein A-II	2.05755	1.83593e-05	GO:0006656	phosphatidylcholine biosynthetic process	IDA	14967812
IPI00197700.1	P04638	Apoa2	Apolipoprotein A-II	2.05755	1.83593e-05	GO:0006869	lipid transport	--	--
IPI00197700.1	P04638	Apoa2	Apolipoprotein A-II	2.05755	1.83593e-05	GO:0007603	phototransduction, visible light	TAS	--
IPI00197700.1	P04638	Apoa2	Apolipoprotein A-II	2.05755	1.83593e-05	GO:0008203	cholesterol metabolic process	IEA	--
IPI00197700.1	P04638	Apoa2	Apolipoprotein A-II	2.05755	1.83593e-05	GO:0009395	phospholipid catabolic process	IDA	14967812
IPI00197700.1	P04638	Apoa2	Apolipoprotein A-II	2.05755	1.83593e-05	GO:0009749	response to glucose	IDA	14988251
IPI00197700.1	P04638	Apoa2	Apolipoprotein A-II	2.05755	1.83593e-05	GO:0010873	positive regulation of cholesterol esterification	IDA	14967812
IPI00197700.1	P04638	Apoa2	Apolipoprotein A-II	2.05755	1.83593e-05	GO:0010903	negative regulation of very-low-density lipoprotein particle remodeling	IDA	14967812
IPI00197700.1	P04638	Apoa2	Apolipoprotein A-II	2.05755	1.83593e-05	GO:0016032	viral process	IEA	--
IPI00197700.1	P04638	Apoa2	Apolipoprotein A-II	2.05755	1.83593e-05	GO:0018158	protein oxidation	IDA	12576517
IPI00197700.1	P04638	Apoa2	Apolipoprotein A-II	2.05755	1.83593e-05	GO:0018206	peptidyl-methionine modification	IDA	12576517
IPI00197700.1	P04638	Apoa2	Apolipoprotein A-II	2.05755	1.83593e-05	GO:0019048	modulation by virus of host morphology or physiology	--	--
IPI00197700.1	P04638	Apoa2	Apolipoprotein A-II	2.05755	1.83593e-05	GO:0030300	regulation of intestinal cholesterol absorption	IEA	--
IPI00197700.1	P04638	Apoa2	Apolipoprotein A-II	2.05755	1.83593e-05	GO:0030301	cholesterol transport	--	--
IPI00197700.1	P04638	Apoa2	Apolipoprotein A-II	2.05755	1.83593e-05	GO:0031100	organ regeneration	IEA	--
IPI00197700.1	P04638	Apoa2	Apolipoprotein A-II	2.05755	1.83593e-05	GO:0031647	regulation of protein stability	IDA	14967812
IPI00197700.1	P04638	Apoa2	Apolipoprotein A-II	2.05755	1.83593e-05	GO:0032375	negative regulation of cholesterol transport	IMP	8636092
IPI00197700.1	P04638	Apoa2	Apolipoprotein A-II	2.05755	1.83593e-05	GO:0033344	cholesterol efflux	IDA	11162594
IPI00197700.1	P04638	Apoa2	Apolipoprotein A-II	2.05755	1.83593e-05	GO:0033700	phospholipid efflux	IDA	11162594
IPI00197700.1	P04638	Apoa2	Apolipoprotein A-II	2.05755	1.83593e-05	GO:0034370	triglyceride-rich lipoprotein particle remodeling	IDA	14967812
IPI00197700.1	P04638	Apoa2	Apolipoprotein A-II	2.05755	1.83593e-05	GO:0034374	low-density lipoprotein particle remodeling	IDA	8106353
IPI00197700.1	P04638	Apoa2	Apolipoprotein A-II	2.05755	1.83593e-05	GO:0034375	high-density lipoprotein particle remodeling	IDA	14967812
IPI00197700.1	P04638	Apoa2	Apolipoprotein A-II	2.05755	1.83593e-05	GO:0034380	high-density lipoprotein particle assembly	IDA	218942
IPI00197700.1	P04638	Apoa2	Apolipoprotein A-II	2.05755	1.83593e-05	GO:0034384	high-density lipoprotein particle clearance	IDA	10764676
IPI00197700.1	P04638	Apoa2	Apolipoprotein A-II	2.05755	1.83593e-05	GO:0042157	lipoprotein metabolic process	TAS	--
IPI00197700.1	P04638	Apoa2	Apolipoprotein A-II	2.05755	1.83593e-05	GO:0042493	response to drug	IEA	--
IPI00197700.1	P04638	Apoa2	Apolipoprotein A-II	2.05755	1.83593e-05	GO:0042632	cholesterol homeostasis	IDA	14967812
IPI00197700.1	P04638	Apoa2	Apolipoprotein A-II	2.05755	1.83593e-05	GO:0043085	positive regulation of catalytic activity	IDA	14967812
IPI00197700.1	P04638	Apoa2	Apolipoprotein A-II	2.05755	1.83593e-05	GO:0043627	response to estrogen	IEA	--
IPI00197700.1	P04638	Apoa2	Apolipoprotein A-II	2.05755	1.83593e-05	GO:0043691	reverse cholesterol transport	IDA	14967812
IPI00197700.1	P04638	Apoa2	Apolipoprotein A-II	2.05755	1.83593e-05	GO:0044255	cellular lipid metabolic process	TAS	--
IPI00197700.1	P04638	Apoa2	Apolipoprotein A-II	2.05755	1.83593e-05	GO:0044281	small molecule metabolic process	TAS	--
IPI00197700.1	P04638	Apoa2	Apolipoprotein A-II	2.05755	1.83593e-05	GO:0045416	positive regulation of interleukin-8 biosynthetic process	IDA	11591715
IPI00197700.1	P04638	Apoa2	Apolipoprotein A-II	2.05755	1.83593e-05	GO:0046340	diacylglycerol catabolic process	IDA	14967812
IPI00197700.1	P04638	Apoa2	Apolipoprotein A-II	2.05755	1.83593e-05	GO:0050995	negative regulation of lipid catabolic process	IDA	14967812
IPI00197700.1	P04638	Apoa2	Apolipoprotein A-II	2.05755	1.83593e-05	GO:0050996	positive regulation of lipid catabolic process	IDA	8640403
IPI00197700.1	P04638	Apoa2	Apolipoprotein A-II	2.05755	1.83593e-05	GO:0051384	response to glucocorticoid	IEA	--
IPI00197700.1	P04638	Apoa2	Apolipoprotein A-II	2.05755	1.83593e-05	GO:0060192	negative regulation of lipase activity	IDA	14967812
IPI00197700.1	P04638	Apoa2	Apolipoprotein A-II	2.05755	1.83593e-05	GO:0060621	negative regulation of cholesterol import	IDA	10764676
IPI00197700.1	P04638	Apoa2	Apolipoprotein A-II	2.05755	1.83593e-05	GO:0060695	negative regulation of cholesterol transporter activity	IDA	8106353
IPI00324272.1	P02651	Apoa4	Apolipoprotein A-IV	2.01049	3.08233e-06	GO:0001523	retinoid metabolic process	TAS	--
IPI00324272.1	P02651	Apoa4	Apolipoprotein A-IV	2.01049	3.08233e-06	GO:0002227	innate immune response in mucosa	IDA	15254593
IPI00324272.1	P02651	Apoa4	Apolipoprotein A-IV	2.01049	3.08233e-06	GO:0006869	lipid transport	IDA	1935934
IPI00324272.1	P02651	Apoa4	Apolipoprotein A-IV	2.01049	3.08233e-06	GO:0006982	response to lipid hydroperoxide	IDA	16945374
IPI00324272.1	P02651	Apoa4	Apolipoprotein A-IV	2.01049	3.08233e-06	GO:0007159	leukocyte cell-cell adhesion	IDA	15254593
IPI00324272.1	P02651	Apoa4	Apolipoprotein A-IV	2.01049	3.08233e-06	GO:0007603	phototransduction, visible light	TAS	--
IPI00324272.1	P02651	Apoa4	Apolipoprotein A-IV	2.01049	3.08233e-06	GO:0008203	cholesterol metabolic process	IDA	1935934
IPI00324272.1	P02651	Apoa4	Apolipoprotein A-IV	2.01049	3.08233e-06	GO:0010873	positive regulation of cholesterol esterification	IDA	1935934
IPI00324272.1	P02651	Apoa4	Apolipoprotein A-IV	2.01049	3.08233e-06	GO:0010898	positive regulation of triglyceride catabolic process	IDA	2307668
IPI00324272.1	P02651	Apoa4	Apolipoprotein A-IV	2.01049	3.08233e-06	GO:0019430	removal of superoxide radicals	IDA	16945374
IPI00324272.1	P02651	Apoa4	Apolipoprotein A-IV	2.01049	3.08233e-06	GO:0030300	regulation of intestinal cholesterol absorption	IEA	--
IPI00324272.1	P02651	Apoa4	Apolipoprotein A-IV	2.01049	3.08233e-06	GO:0032374	regulation of cholesterol transport	IDA	11940599
IPI00324272.1	P02651	Apoa4	Apolipoprotein A-IV	2.01049	3.08233e-06	GO:0033344	cholesterol efflux	IDA	11162594
IPI00324272.1	P02651	Apoa4	Apolipoprotein A-IV	2.01049	3.08233e-06	GO:0033700	phospholipid efflux	IDA	11162594
IPI00324272.1	P02651	Apoa4	Apolipoprotein A-IV	2.01049	3.08233e-06	GO:0034371	chylomicron remodeling	IC	2307668
IPI00324272.1	P02651	Apoa4	Apolipoprotein A-IV	2.01049	3.08233e-06	GO:0034372	very-low-density lipoprotein particle remodeling	IDA	2307668
IPI00324272.1	P02651	Apoa4	Apolipoprotein A-IV	2.01049	3.08233e-06	GO:0034375	high-density lipoprotein particle remodeling	IC	1935934
IPI00324272.1	P02651	Apoa4	Apolipoprotein A-IV	2.01049	3.08233e-06	GO:0034378	chylomicron assembly	TAS	16159879
IPI00324272.1	P02651	Apoa4	Apolipoprotein A-IV	2.01049	3.08233e-06	GO:0034445	negative regulation of plasma lipoprotein particle oxidation	IDA	16945374
IPI00324272.1	P02651	Apoa4	Apolipoprotein A-IV	2.01049	3.08233e-06	GO:0035634	response to stilbenoid	IEA	--
IPI00324272.1	P02651	Apoa4	Apolipoprotein A-IV	2.01049	3.08233e-06	GO:0042157	lipoprotein metabolic process	TAS	--
IPI00324272.1	P02651	Apoa4	Apolipoprotein A-IV	2.01049	3.08233e-06	GO:0042632	cholesterol homeostasis	IDA	1935934
IPI00324272.1	P02651	Apoa4	Apolipoprotein A-IV	2.01049	3.08233e-06	GO:0042744	hydrogen peroxide catabolic process	IDA	16945374
IPI00324272.1	P02651	Apoa4	Apolipoprotein A-IV	2.01049	3.08233e-06	GO:0043691	reverse cholesterol transport	IDA	3095477
IPI00324272.1	P02651	Apoa4	Apolipoprotein A-IV	2.01049	3.08233e-06	GO:0044240	multicellular organismal lipid catabolic process	IDA	3095477
IPI00324272.1	P02651	Apoa4	Apolipoprotein A-IV	2.01049	3.08233e-06	GO:0044281	small molecule metabolic process	TAS	--
IPI00324272.1	P02651	Apoa4	Apolipoprotein A-IV	2.01049	3.08233e-06	GO:0045723	positive regulation of fatty acid biosynthetic process	IDA	2307668
IPI00324272.1	P02651	Apoa4	Apolipoprotein A-IV	2.01049	3.08233e-06	GO:0046470	phosphatidylcholine metabolic process	IDA	1935934
IPI00324272.1	P02651	Apoa4	Apolipoprotein A-IV	2.01049	3.08233e-06	GO:0051006	positive regulation of lipoprotein lipase activity	IDA	2307668
IPI00324272.1	P02651	Apoa4	Apolipoprotein A-IV	2.01049	3.08233e-06	GO:0055088	lipid homeostasis	IDA	3095477
IPI00324272.1	P02651	Apoa4	Apolipoprotein A-IV	2.01049	3.08233e-06	GO:0065005	protein-lipid complex assembly	IMP	16159879
IPI00554264.3	F1M6Z1	Apob	Apolipoprotein B-100 precursor	0.601608	1.93826e-07	GO:0001523	retinoid metabolic process	TAS	--
IPI00554264.3	F1M6Z1	Apob	Apolipoprotein B-100 precursor	0.601608	1.93826e-07	GO:0001701	in utero embryonic development	IEA	--
IPI00554264.3	F1M6Z1	Apob	Apolipoprotein B-100 precursor	0.601608	1.93826e-07	GO:0006629	lipid metabolic process	--	--
IPI00554264.3	F1M6Z1	Apob	Apolipoprotein B-100 precursor	0.601608	1.93826e-07	GO:0006642	triglyceride mobilization	IEA	--
IPI00554264.3	F1M6Z1	Apob	Apolipoprotein B-100 precursor	0.601608	1.93826e-07	GO:0006869	lipid transport	--	--
IPI00554264.3	F1M6Z1	Apob	Apolipoprotein B-100 precursor	0.601608	1.93826e-07	GO:0006898	receptor-mediated endocytosis	TAS	--
IPI00554264.3	F1M6Z1	Apob	Apolipoprotein B-100 precursor	0.601608	1.93826e-07	GO:0007283	spermatogenesis	IEA	--
IPI00554264.3	F1M6Z1	Apob	Apolipoprotein B-100 precursor	0.601608	1.93826e-07	GO:0007399	nervous system development	IEA	--
IPI00554264.3	F1M6Z1	Apob	Apolipoprotein B-100 precursor	0.601608	1.93826e-07	GO:0007596	blood coagulation	TAS	--
IPI00554264.3	F1M6Z1	Apob	Apolipoprotein B-100 precursor	0.601608	1.93826e-07	GO:0007603	phototransduction, visible light	TAS	--
IPI00554264.3	F1M6Z1	Apob	Apolipoprotein B-100 precursor	0.601608	1.93826e-07	GO:0008203	cholesterol metabolic process	IMP	2563166
IPI00554264.3	F1M6Z1	Apob	Apolipoprotein B-100 precursor	0.601608	1.93826e-07	GO:0009566	fertilization	IEA	--
IPI00554264.3	F1M6Z1	Apob	Apolipoprotein B-100 precursor	0.601608	1.93826e-07	GO:0009615	response to virus	IEP	16548883
IPI00554264.3	F1M6Z1	Apob	Apolipoprotein B-100 precursor	0.601608	1.93826e-07	GO:0009743	response to carbohydrate	IEA	--
IPI00554264.3	F1M6Z1	Apob	Apolipoprotein B-100 precursor	0.601608	1.93826e-07	GO:0009791	post-embryonic development	IEA	--
IPI00554264.3	F1M6Z1	Apob	Apolipoprotein B-100 precursor	0.601608	1.93826e-07	GO:0010033	response to organic substance	--	--
IPI00554264.3	F1M6Z1	Apob	Apolipoprotein B-100 precursor	0.601608	1.93826e-07	GO:0010269	response to selenium ion	IEA	--
IPI00554264.3	F1M6Z1	Apob	Apolipoprotein B-100 precursor	0.601608	1.93826e-07	GO:0010744	positive regulation of macrophage derived foam cell differentiation	IDA	17244792
IPI00554264.3	F1M6Z1	Apob	Apolipoprotein B-100 precursor	0.601608	1.93826e-07	GO:0010884	positive regulation of lipid storage	IDA	18322245
IPI00554264.3	F1M6Z1	Apob	Apolipoprotein B-100 precursor	0.601608	1.93826e-07	GO:0010886	positive regulation of cholesterol storage	IDA	19114110
IPI00554264.3	F1M6Z1	Apob	Apolipoprotein B-100 precursor	0.601608	1.93826e-07	GO:0016042	lipid catabolic process	--	--
IPI00554264.3	F1M6Z1	Apob	Apolipoprotein B-100 precursor	0.601608	1.93826e-07	GO:0019433	triglyceride catabolic process	IEA	--
IPI00554264.3	F1M6Z1	Apob	Apolipoprotein B-100 precursor	0.601608	1.93826e-07	GO:0030301	cholesterol transport	IMP	2563166
IPI00554264.3	F1M6Z1	Apob	Apolipoprotein B-100 precursor	0.601608	1.93826e-07	GO:0030317	sperm motility	IEA	--
IPI00554264.3	F1M6Z1	Apob	Apolipoprotein B-100 precursor	0.601608	1.93826e-07	GO:0032496	response to lipopolysaccharide	IEA	--
IPI00554264.3	F1M6Z1	Apob	Apolipoprotein B-100 precursor	0.601608	1.93826e-07	GO:0033344	cholesterol efflux	IEA	--
IPI00554264.3	F1M6Z1	Apob	Apolipoprotein B-100 precursor	0.601608	1.93826e-07	GO:0034374	low-density lipoprotein particle remodeling	IMP	15797858
IPI00554264.3	F1M6Z1	Apob	Apolipoprotein B-100 precursor	0.601608	1.93826e-07	GO:0034379	very-low-density lipoprotein particle assembly	IC	15308631
IPI00554264.3	F1M6Z1	Apob	Apolipoprotein B-100 precursor	0.601608	1.93826e-07	GO:0034383	low-density lipoprotein particle clearance	IMP	15797858
IPI00554264.3	F1M6Z1	Apob	Apolipoprotein B-100 precursor	0.601608	1.93826e-07	GO:0042157	lipoprotein metabolic process	TAS	--
IPI00554264.3	F1M6Z1	Apob	Apolipoprotein B-100 precursor	0.601608	1.93826e-07	GO:0042158	lipoprotein biosynthetic process	IEA	--
IPI00554264.3	F1M6Z1	Apob	Apolipoprotein B-100 precursor	0.601608	1.93826e-07	GO:0042159	lipoprotein catabolic process	IEA	--
IPI00554264.3	F1M6Z1	Apob	Apolipoprotein B-100 precursor	0.601608	1.93826e-07	GO:0042632	cholesterol homeostasis	IMP	2563166
IPI00554264.3	F1M6Z1	Apob	Apolipoprotein B-100 precursor	0.601608	1.93826e-07	GO:0042953	lipoprotein transport	IEA	--
IPI00554264.3	F1M6Z1	Apob	Apolipoprotein B-100 precursor	0.601608	1.93826e-07	GO:0044281	small molecule metabolic process	TAS	--
IPI00554264.3	F1M6Z1	Apob	Apolipoprotein B-100 precursor	0.601608	1.93826e-07	GO:0045540	regulation of cholesterol biosynthetic process	IEA	--
IPI00554264.3	F1M6Z1	Apob	Apolipoprotein B-100 precursor	0.601608	1.93826e-07	GO:0048844	artery morphogenesis	IEA	--
IPI00554264.3	F1M6Z1	Apob	Apolipoprotein B-100 precursor	0.601608	1.93826e-07	GO:0050900	leukocyte migration	TAS	--
IPI00554264.3	F1M6Z1	Apob	Apolipoprotein B-100 precursor	0.601608	1.93826e-07	GO:0071356	cellular response to tumor necrosis factor	IEA	--
IPI00554264.3	F1M6Z1	Apob	Apolipoprotein B-100 precursor	0.601608	1.93826e-07	GO:0071379	cellular response to prostaglandin stimulus	IEA	--
IPI00200102.1	P19939	Apoc1	Apolipoprotein C-I	2.2118	1.07294e-06	GO:0006629	lipid metabolic process	TAS	2897845
IPI00200102.1	P19939	Apoc1	Apolipoprotein C-I	2.2118	1.07294e-06	GO:0006641	triglyceride metabolic process	IEA	--
IPI00200102.1	P19939	Apoc1	Apolipoprotein C-I	2.2118	1.07294e-06	GO:0008203	cholesterol metabolic process	IEA	--
IPI00200102.1	P19939	Apoc1	Apolipoprotein C-I	2.2118	1.07294e-06	GO:0010873	positive regulation of cholesterol esterification	TAS	18992221
IPI00200102.1	P19939	Apoc1	Apolipoprotein C-I	2.2118	1.07294e-06	GO:0010900	negative regulation of phosphatidylcholine catabolic process	IDA	2302419
IPI00200102.1	P19939	Apoc1	Apolipoprotein C-I	2.2118	1.07294e-06	GO:0010916	negative regulation of very-low-density lipoprotein particle clearance	IDA	1917954
IPI00200102.1	P19939	Apoc1	Apolipoprotein C-I	2.2118	1.07294e-06	GO:0032374	regulation of cholesterol transport	IC	15576844
IPI00200102.1	P19939	Apoc1	Apolipoprotein C-I	2.2118	1.07294e-06	GO:0032375	negative regulation of cholesterol transport	IDA	10978346
IPI00200102.1	P19939	Apoc1	Apolipoprotein C-I	2.2118	1.07294e-06	GO:0033344	cholesterol efflux	IDA	11162594
IPI00200102.1	P19939	Apoc1	Apolipoprotein C-I	2.2118	1.07294e-06	GO:0033700	phospholipid efflux	IDA	11162594
IPI00200102.1	P19939	Apoc1	Apolipoprotein C-I	2.2118	1.07294e-06	GO:0034369	plasma lipoprotein particle remodeling	IDA	10978346
IPI00200102.1	P19939	Apoc1	Apolipoprotein C-I	2.2118	1.07294e-06	GO:0034375	high-density lipoprotein particle remodeling	TAS	18992221
IPI00200102.1	P19939	Apoc1	Apolipoprotein C-I	2.2118	1.07294e-06	GO:0034379	very-low-density lipoprotein particle assembly	TAS	18992221
IPI00200102.1	P19939	Apoc1	Apolipoprotein C-I	2.2118	1.07294e-06	GO:0034382	chylomicron remnant clearance	IDA	4020294
IPI00200102.1	P19939	Apoc1	Apolipoprotein C-I	2.2118	1.07294e-06	GO:0034447	very-low-density lipoprotein particle clearance	IGI	15576844
IPI00200102.1	P19939	Apoc1	Apolipoprotein C-I	2.2118	1.07294e-06	GO:0042157	lipoprotein metabolic process	IEA	--
IPI00200102.1	P19939	Apoc1	Apolipoprotein C-I	2.2118	1.07294e-06	GO:0043085	positive regulation of catalytic activity	TAS	18992221
IPI00200102.1	P19939	Apoc1	Apolipoprotein C-I	2.2118	1.07294e-06	GO:0045717	negative regulation of fatty acid biosynthetic process	IDA	15576844
IPI00200102.1	P19939	Apoc1	Apolipoprotein C-I	2.2118	1.07294e-06	GO:0045833	negative regulation of lipid metabolic process	IDA	182536
IPI00200102.1	P19939	Apoc1	Apolipoprotein C-I	2.2118	1.07294e-06	GO:0048261	negative regulation of receptor-mediated endocytosis	IDA	1917954
IPI00200102.1	P19939	Apoc1	Apolipoprotein C-I	2.2118	1.07294e-06	GO:0050995	negative regulation of lipid catabolic process	IDA	15576844
IPI00200102.1	P19939	Apoc1	Apolipoprotein C-I	2.2118	1.07294e-06	GO:0051005	negative regulation of lipoprotein lipase activity	IDA	15576844
IPI00194583.2	A9UMV1	Apoc2	Apolipoprotein C-II	1.89809	4.23582e-07	GO:0001523	retinoid metabolic process	TAS	--
IPI00194583.2	A9UMV1	Apoc2	Apolipoprotein C-II	1.89809	4.23582e-07	GO:0006629	lipid metabolic process	--	--
IPI00194583.2	A9UMV1	Apoc2	Apolipoprotein C-II	1.89809	4.23582e-07	GO:0006869	lipid transport	--	--
IPI00194583.2	A9UMV1	Apoc2	Apolipoprotein C-II	1.89809	4.23582e-07	GO:0007603	phototransduction, visible light	TAS	--
IPI00194583.2	A9UMV1	Apoc2	Apolipoprotein C-II	1.89809	4.23582e-07	GO:0010518	positive regulation of phospholipase activity	IDA	10727238
IPI00194583.2	A9UMV1	Apoc2	Apolipoprotein C-II	1.89809	4.23582e-07	GO:0010898	positive regulation of triglyceride catabolic process	IDA	10727238
IPI00194583.2	A9UMV1	Apoc2	Apolipoprotein C-II	1.89809	4.23582e-07	GO:0010902	positive regulation of very-low-density lipoprotein particle remodeling	IC	10727238
IPI00194583.2	A9UMV1	Apoc2	Apolipoprotein C-II	1.89809	4.23582e-07	GO:0010916	negative regulation of very-low-density lipoprotein particle clearance	IDA	1917954
IPI00194583.2	A9UMV1	Apoc2	Apolipoprotein C-II	1.89809	4.23582e-07	GO:0016042	lipid catabolic process	IEA	--
IPI00194583.2	A9UMV1	Apoc2	Apolipoprotein C-II	1.89809	4.23582e-07	GO:0032375	negative regulation of cholesterol transport	IMP	15778093
IPI00194583.2	A9UMV1	Apoc2	Apolipoprotein C-II	1.89809	4.23582e-07	GO:0033344	cholesterol efflux	IDA	11162594
IPI00194583.2	A9UMV1	Apoc2	Apolipoprotein C-II	1.89809	4.23582e-07	GO:0033700	phospholipid efflux	IDA	11162594
IPI00194583.2	A9UMV1	Apoc2	Apolipoprotein C-II	1.89809	4.23582e-07	GO:0034370	triglyceride-rich lipoprotein particle remodeling	TAS	17018885
IPI00194583.2	A9UMV1	Apoc2	Apolipoprotein C-II	1.89809	4.23582e-07	GO:0034371	chylomicron remodeling	IC	10727238
IPI00194583.2	A9UMV1	Apoc2	Apolipoprotein C-II	1.89809	4.23582e-07	GO:0034372	very-low-density lipoprotein particle remodeling	TAS	15778093
IPI00194583.2	A9UMV1	Apoc2	Apolipoprotein C-II	1.89809	4.23582e-07	GO:0034382	chylomicron remnant clearance	IDA	4020294
IPI00194583.2	A9UMV1	Apoc2	Apolipoprotein C-II	1.89809	4.23582e-07	GO:0034384	high-density lipoprotein particle clearance	IMP	15778093
IPI00194583.2	A9UMV1	Apoc2	Apolipoprotein C-II	1.89809	4.23582e-07	GO:0042157	lipoprotein metabolic process	TAS	--
IPI00194583.2	A9UMV1	Apoc2	Apolipoprotein C-II	1.89809	4.23582e-07	GO:0042493	response to drug	IEA	--
IPI00194583.2	A9UMV1	Apoc2	Apolipoprotein C-II	1.89809	4.23582e-07	GO:0042632	cholesterol homeostasis	IC	15778093
IPI00194583.2	A9UMV1	Apoc2	Apolipoprotein C-II	1.89809	4.23582e-07	GO:0042953	lipoprotein transport	IEA	--
IPI00194583.2	A9UMV1	Apoc2	Apolipoprotein C-II	1.89809	4.23582e-07	GO:0043086	negative regulation of catalytic activity	IDA	182536
IPI00194583.2	A9UMV1	Apoc2	Apolipoprotein C-II	1.89809	4.23582e-07	GO:0043691	reverse cholesterol transport	IC	15778093
IPI00194583.2	A9UMV1	Apoc2	Apolipoprotein C-II	1.89809	4.23582e-07	GO:0044281	small molecule metabolic process	TAS	--
IPI00194583.2	A9UMV1	Apoc2	Apolipoprotein C-II	1.89809	4.23582e-07	GO:0045723	positive regulation of fatty acid biosynthetic process	IDA	10727238
IPI00194583.2	A9UMV1	Apoc2	Apolipoprotein C-II	1.89809	4.23582e-07	GO:0045833	negative regulation of lipid metabolic process	IDA	182536
IPI00194583.2	A9UMV1	Apoc2	Apolipoprotein C-II	1.89809	4.23582e-07	GO:0048261	negative regulation of receptor-mediated endocytosis	IDA	1917954
IPI00194583.2	A9UMV1	Apoc2	Apolipoprotein C-II	1.89809	4.23582e-07	GO:0051006	positive regulation of lipoprotein lipase activity	IDA	10727238
IPI00194583.2	A9UMV1	Apoc2	Apolipoprotein C-II	1.89809	4.23582e-07	GO:0060697	positive regulation of phospholipid catabolic process	IDA	10727238
IPI00194583.2	A9UMV1	Apoc2	Apolipoprotein C-II	1.89809	4.23582e-07	GO:0070328	triglyceride homeostasis	IMP	17018885
IPI00191952.3	P55797	Apoc4	Apolipoprotein C-IV Isoform 1	1.51272	6.94069e-05	GO:0006629	lipid metabolic process	TAS	8530039
IPI00191952.3	P55797	Apoc4	Apolipoprotein C-IV Isoform 1	1.51272	6.94069e-05	GO:0010890	positive regulation of sequestering of triglyceride	IMP	18809223
IPI00191952.3	P55797	Apoc4	Apolipoprotein C-IV Isoform 1	1.51272	6.94069e-05	GO:0070328	triglyceride homeostasis	IMP	8827523
IPI00190701.5	P02650	Apoe	Apolipoprotein E	1.94388	1.20921e-06	GO:0000302	response to reactive oxygen species	NAS	11743999
IPI00190701.5	P02650	Apoe	Apolipoprotein E	1.94388	1.20921e-06	GO:0001523	retinoid metabolic process	TAS	--
IPI00190701.5	P02650	Apoe	Apolipoprotein E	1.94388	1.20921e-06	GO:0001937	negative regulation of endothelial cell proliferation	IDA	9685360
IPI00190701.5	P02650	Apoe	Apolipoprotein E	1.94388	1.20921e-06	GO:0002021	response to dietary excess	IEA	--
IPI00190701.5	P02650	Apoe	Apolipoprotein E	1.94388	1.20921e-06	GO:0006629	lipid metabolic process	--	--
IPI00190701.5	P02650	Apoe	Apolipoprotein E	1.94388	1.20921e-06	GO:0006641	triglyceride metabolic process	IMP	3771793
IPI00190701.5	P02650	Apoe	Apolipoprotein E	1.94388	1.20921e-06	GO:0006707	cholesterol catabolic process	IEA	--
IPI00190701.5	P02650	Apoe	Apolipoprotein E	1.94388	1.20921e-06	GO:0006869	lipid transport	--	--
IPI00190701.5	P02650	Apoe	Apolipoprotein E	1.94388	1.20921e-06	GO:0006874	cellular calcium ion homeostasis	IEA	--
IPI00190701.5	P02650	Apoe	Apolipoprotein E	1.94388	1.20921e-06	GO:0006898	receptor-mediated endocytosis	IDA	1917954
IPI00190701.5	P02650	Apoe	Apolipoprotein E	1.94388	1.20921e-06	GO:0006979	response to oxidative stress	--	--
IPI00190701.5	P02650	Apoe	Apolipoprotein E	1.94388	1.20921e-06	GO:0007010	cytoskeleton organization	TAS	9622609
IPI00190701.5	P02650	Apoe	Apolipoprotein E	1.94388	1.20921e-06	GO:0007186	G-protein coupled receptor signaling pathway	IDA	16443932
IPI00190701.5	P02650	Apoe	Apolipoprotein E	1.94388	1.20921e-06	GO:0007263	nitric oxide mediated signal transduction	IDA	8995232
IPI00190701.5	P02650	Apoe	Apolipoprotein E	1.94388	1.20921e-06	GO:0007271	synaptic transmission, cholinergic	TAS	9622609
IPI00190701.5	P02650	Apoe	Apolipoprotein E	1.94388	1.20921e-06	GO:0007568	aging	IEA	--
IPI00190701.5	P02650	Apoe	Apolipoprotein E	1.94388	1.20921e-06	GO:0007603	phototransduction, visible light	TAS	--
IPI00190701.5	P02650	Apoe	Apolipoprotein E	1.94388	1.20921e-06	GO:0008203	cholesterol metabolic process	IMP	3771793
IPI00190701.5	P02650	Apoe	Apolipoprotein E	1.94388	1.20921e-06	GO:0008219	cell death	IEA	--
IPI00190701.5	P02650	Apoe	Apolipoprotein E	1.94388	1.20921e-06	GO:0010468	regulation of gene expression	--	--
IPI00190701.5	P02650	Apoe	Apolipoprotein E	1.94388	1.20921e-06	GO:0010544	negative regulation of platelet activation	IDA	8995232
IPI00190701.5	P02650	Apoe	Apolipoprotein E	1.94388	1.20921e-06	GO:0010873	positive regulation of cholesterol esterification	IDA	15654758
IPI00190701.5	P02650	Apoe	Apolipoprotein E	1.94388	1.20921e-06	GO:0010875	positive regulation of cholesterol efflux	IGI	12401887
IPI00190701.5	P02650	Apoe	Apolipoprotein E	1.94388	1.20921e-06	GO:0014012	peripheral nervous system axon regeneration	IEA	--
IPI00190701.5	P02650	Apoe	Apolipoprotein E	1.94388	1.20921e-06	GO:0019934	cGMP-mediated signaling	IDA	8995232
IPI00190701.5	P02650	Apoe	Apolipoprotein E	1.94388	1.20921e-06	GO:0030195	negative regulation of blood coagulation	IDA	8995232
IPI00190701.5	P02650	Apoe	Apolipoprotein E	1.94388	1.20921e-06	GO:0030516	regulation of axon extension	TAS	9622609
IPI00190701.5	P02650	Apoe	Apolipoprotein E	1.94388	1.20921e-06	GO:0030828	positive regulation of cGMP biosynthetic process	IDA	8995232
IPI00190701.5	P02650	Apoe	Apolipoprotein E	1.94388	1.20921e-06	GO:0032489	regulation of Cdc42 protein signal transduction	IDA	16443932
IPI00190701.5	P02650	Apoe	Apolipoprotein E	1.94388	1.20921e-06	GO:0032526	response to retinoic acid	IEA	--
IPI00190701.5	P02650	Apoe	Apolipoprotein E	1.94388	1.20921e-06	GO:0032805	positive regulation of low-density lipoprotein particle receptor catabolic process	IDA	15950758
IPI00190701.5	P02650	Apoe	Apolipoprotein E	1.94388	1.20921e-06	GO:0032868	response to insulin	IEA	--
IPI00190701.5	P02650	Apoe	Apolipoprotein E	1.94388	1.20921e-06	GO:0033344	cholesterol efflux	IDA	11162594
IPI00190701.5	P02650	Apoe	Apolipoprotein E	1.94388	1.20921e-06	GO:0033700	phospholipid efflux	IDA	11162594
IPI00190701.5	P02650	Apoe	Apolipoprotein E	1.94388	1.20921e-06	GO:0034372	very-low-density lipoprotein particle remodeling	IGI	12401887
IPI00190701.5	P02650	Apoe	Apolipoprotein E	1.94388	1.20921e-06	GO:0034374	low-density lipoprotein particle remodeling	IEA	--
IPI00190701.5	P02650	Apoe	Apolipoprotein E	1.94388	1.20921e-06	GO:0034375	high-density lipoprotein particle remodeling	IGI	12401887
IPI00190701.5	P02650	Apoe	Apolipoprotein E	1.94388	1.20921e-06	GO:0034380	high-density lipoprotein particle assembly	IDA	17305370
IPI00190701.5	P02650	Apoe	Apolipoprotein E	1.94388	1.20921e-06	GO:0034382	chylomicron remnant clearance	IMP	7175379
IPI00190701.5	P02650	Apoe	Apolipoprotein E	1.94388	1.20921e-06	GO:0034384	high-density lipoprotein particle clearance	IDA	210175
IPI00190701.5	P02650	Apoe	Apolipoprotein E	1.94388	1.20921e-06	GO:0034447	very-low-density lipoprotein particle clearance	IMP	9649566
IPI00190701.5	P02650	Apoe	Apolipoprotein E	1.94388	1.20921e-06	GO:0042157	lipoprotein metabolic process	TAS	--
IPI00190701.5	P02650	Apoe	Apolipoprotein E	1.94388	1.20921e-06	GO:0042158	lipoprotein biosynthetic process	IEA	--
IPI00190701.5	P02650	Apoe	Apolipoprotein E	1.94388	1.20921e-06	GO:0042159	lipoprotein catabolic process	IEA	--
IPI00190701.5	P02650	Apoe	Apolipoprotein E	1.94388	1.20921e-06	GO:0042311	vasodilation	IEA	--
IPI00190701.5	P02650	Apoe	Apolipoprotein E	1.94388	1.20921e-06	GO:0042632	cholesterol homeostasis	IDA	9649566
IPI00190701.5	P02650	Apoe	Apolipoprotein E	1.94388	1.20921e-06	GO:0043407	negative regulation of MAP kinase activity	IDA	9685360
IPI00190701.5	P02650	Apoe	Apolipoprotein E	1.94388	1.20921e-06	GO:0043524	negative regulation of neuron apoptotic process	IEA	--
IPI00190701.5	P02650	Apoe	Apolipoprotein E	1.94388	1.20921e-06	GO:0043537	negative regulation of blood vessel endothelial cell migration	IDA	9685360
IPI00190701.5	P02650	Apoe	Apolipoprotein E	1.94388	1.20921e-06	GO:0043691	reverse cholesterol transport	IDA	8127890
IPI00190701.5	P02650	Apoe	Apolipoprotein E	1.94388	1.20921e-06	GO:0044281	small molecule metabolic process	TAS	--
IPI00190701.5	P02650	Apoe	Apolipoprotein E	1.94388	1.20921e-06	GO:0045471	response to ethanol	IEA	--
IPI00190701.5	P02650	Apoe	Apolipoprotein E	1.94388	1.20921e-06	GO:0045541	negative regulation of cholesterol biosynthetic process	IDA	1917954
IPI00190701.5	P02650	Apoe	Apolipoprotein E	1.94388	1.20921e-06	GO:0045773	positive regulation of axon extension	IEA	--
IPI00190701.5	P02650	Apoe	Apolipoprotein E	1.94388	1.20921e-06	GO:0046907	intracellular transport	TAS	9622609
IPI00190701.5	P02650	Apoe	Apolipoprotein E	1.94388	1.20921e-06	GO:0048168	regulation of neuronal synaptic plasticity	TAS	9622609
IPI00190701.5	P02650	Apoe	Apolipoprotein E	1.94388	1.20921e-06	GO:0048709	oligodendrocyte differentiation	IEA	--
IPI00190701.5	P02650	Apoe	Apolipoprotein E	1.94388	1.20921e-06	GO:0048844	artery morphogenesis	IEA	--
IPI00190701.5	P02650	Apoe	Apolipoprotein E	1.94388	1.20921e-06	GO:0050728	negative regulation of inflammatory response	IC	8995232
IPI00190701.5	P02650	Apoe	Apolipoprotein E	1.94388	1.20921e-06	GO:0051000	positive regulation of nitric-oxide synthase activity	IDA	8995232
IPI00190701.5	P02650	Apoe	Apolipoprotein E	1.94388	1.20921e-06	GO:0051044	positive regulation of membrane protein ectodomain proteolysis	IDA	15950758
IPI00190701.5	P02650	Apoe	Apolipoprotein E	1.94388	1.20921e-06	GO:0051651	maintenance of location in cell	IEA	--
IPI00190701.5	P02650	Apoe	Apolipoprotein E	1.94388	1.20921e-06	GO:0055088	lipid homeostasis	--	--
IPI00190701.5	P02650	Apoe	Apolipoprotein E	1.94388	1.20921e-06	GO:0071347	cellular response to interleukin-1	IEA	--
IPI00190701.5	P02650	Apoe	Apolipoprotein E	1.94388	1.20921e-06	GO:0071363	cellular response to growth factor stimulus	IEA	--
IPI00190701.5	P02650	Apoe	Apolipoprotein E	1.94388	1.20921e-06	GO:0071397	cellular response to cholesterol	IEA	--
IPI00190701.5	P02650	Apoe	Apolipoprotein E	1.94388	1.20921e-06	GO:0072358	cardiovascular system development	--	--
IPI00207275.1	P14630	Apom	Apolipoprotein M	2.16831	2.4436e-05	GO:0009749	response to glucose	IEA	--
IPI00207275.1	P14630	Apom	Apolipoprotein M	2.16831	2.4436e-05	GO:0033344	cholesterol efflux	IMP	15793583
IPI00207275.1	P14630	Apom	Apolipoprotein M	2.16831	2.4436e-05	GO:0034375	high-density lipoprotein particle remodeling	IMP	18006500
IPI00207275.1	P14630	Apom	Apolipoprotein M	2.16831	2.4436e-05	GO:0034380	high-density lipoprotein particle assembly	ISS	15793583
IPI00207275.1	P14630	Apom	Apolipoprotein M	2.16831	2.4436e-05	GO:0034384	high-density lipoprotein particle clearance	ISS	15793583
IPI00207275.1	P14630	Apom	Apolipoprotein M	2.16831	2.4436e-05	GO:0034445	negative regulation of plasma lipoprotein particle oxidation	IDA	16682745
IPI00207275.1	P14630	Apom	Apolipoprotein M	2.16831	2.4436e-05	GO:0042157	lipoprotein metabolic process	IEA	--
IPI00207275.1	P14630	Apom	Apolipoprotein M	2.16831	2.4436e-05	GO:0042632	cholesterol homeostasis	IC	15793583
IPI00207275.1	P14630	Apom	Apolipoprotein M	2.16831	2.4436e-05	GO:0043691	reverse cholesterol transport	ISS	15793583
IPI00188541.3	Q5EBC0	Itih4	Inter-alpha-trypsin inhibitor heavy chain H4	2.1083	1.68008e-06	GO:0006953	acute-phase response	IEP	19263524
IPI00188541.3	Q5EBC0	Itih4	Inter-alpha-trypsin inhibitor heavy chain H4	2.1083	1.68008e-06	GO:0010951	negative regulation of endopeptidase activity	TAS	9756925
IPI00188541.3	Q5EBC0	Itih4	Inter-alpha-trypsin inhibitor heavy chain H4	2.1083	1.68008e-06	GO:0030212	hyaluronan metabolic process	IEA	--
IPI00188541.3	Q5EBC0	Itih4	Inter-alpha-trypsin inhibitor heavy chain H4	2.1083	1.68008e-06	GO:0034097	response to cytokine	IEP	10486281
IPI00215296.2	P31720	C1qa	Complement C1q subcomponent subunit A	1.76168	0.000643454	GO:0006956	complement activation	TAS	--
IPI00215296.2	P31720	C1qa	Complement C1q subcomponent subunit A	1.76168	0.000643454	GO:0006958	complement activation, classical pathway	TAS	--
IPI00215296.2	P31720	C1qa	Complement C1q subcomponent subunit A	1.76168	0.000643454	GO:0007267	cell-cell signaling	TAS	9461517
IPI00215296.2	P31720	C1qa	Complement C1q subcomponent subunit A	1.76168	0.000643454	GO:0045087	innate immune response	TAS	--
IPI00215297.1	P31721	C1qb	Complement C1q subcomponent subunit B	2.20467	2.7707e-05	GO:0006956	complement activation	TAS	--
IPI00215297.1	P31721	C1qb	Complement C1q subcomponent subunit B	2.20467	2.7707e-05	GO:0006958	complement activation, classical pathway	TAS	--
IPI00215297.1	P31721	C1qb	Complement C1q subcomponent subunit B	2.20467	2.7707e-05	GO:0045087	innate immune response	TAS	--
IPI00215297.1	P31721	C1qb	Complement C1q subcomponent subunit B	2.20467	2.7707e-05	GO:0048839	inner ear development	IEA	--
IPI00361108.3	B5DEH7	C1r	Complement C1r subcomponent	3.41832	2.10905e-05	GO:0006508	proteolysis	--	--
IPI00361108.3	B5DEH7	C1r	Complement C1r subcomponent	3.41832	2.10905e-05	GO:0006955	immune response	TAS	737019
IPI00361108.3	B5DEH7	C1r	Complement C1r subcomponent	3.41832	2.10905e-05	GO:0006956	complement activation	TAS	--
IPI00361108.3	B5DEH7	C1r	Complement C1r subcomponent	3.41832	2.10905e-05	GO:0006958	complement activation, classical pathway	TAS	--
IPI00361108.3	B5DEH7	C1r	Complement C1r subcomponent	3.41832	2.10905e-05	GO:0045087	innate immune response	TAS	--
IPI00781497.2		C1s	Complement C1s subcomponent	2.93966	0.000688176	GO:0006508	proteolysis	--	--
IPI00781497.2		C1s	Complement C1s subcomponent	2.93966	0.000688176	GO:0006956	complement activation	TAS	--
IPI00781497.2		C1s	Complement C1s subcomponent	2.93966	0.000688176	GO:0006958	complement activation, classical pathway	TAS	--
IPI00781497.2		C1s	Complement C1s subcomponent	2.93966	0.000688176	GO:0045087	innate immune response	TAS	--
IPI00194044.6	Q8CIP8	C2	Complement C2 subcomponent	1.64937	1.6649e-05	GO:0006508	proteolysis	--	--
IPI00194044.6	Q8CIP8	C2	Complement C2 subcomponent	1.64937	1.6649e-05	GO:0006956	complement activation	TAS	--
IPI00194044.6	Q8CIP8	C2	Complement C2 subcomponent	1.64937	1.6649e-05	GO:0006958	complement activation, classical pathway	IEA	--
IPI00194044.6	Q8CIP8	C2	Complement C2 subcomponent	1.64937	1.6649e-05	GO:0030449	regulation of complement activation	TAS	--
IPI00194044.6	Q8CIP8	C2	Complement C2 subcomponent	1.64937	1.6649e-05	GO:0045087	innate immune response	TAS	--
IPI00422037.1	Q6MG90	C4b	Complement C4b subcomponent 4, gene 2	3.20125	2.7424e-05	GO:0006954	inflammatory response	IEA	--
IPI00422037.1	Q6MG90	C4b	Complement C4b subcomponent 4, gene 2	3.20125	2.7424e-05	GO:0006956	complement activation	TAS	--
IPI00422037.1	Q6MG90	C4b	Complement C4b subcomponent 4, gene 2	3.20125	2.7424e-05	GO:0006958	complement activation, classical pathway	IEA	--
IPI00422037.1	Q6MG90	C4b	Complement C4b subcomponent 4, gene 2	3.20125	2.7424e-05	GO:0030449	regulation of complement activation	TAS	--
IPI00422037.1	Q6MG90	C4b	Complement C4b subcomponent 4, gene 2	3.20125	2.7424e-05	GO:0045087	innate immune response	TAS	--
IPI00231423.6	Q62930	C9	Complement C9 subcomponent	0.653967	2.3286e-07	GO:0006957	complement activation, alternative pathway	IEA	--
IPI00231423.6	Q62930	C9	Complement C9 subcomponent	0.653967	2.3286e-07	GO:0006958	complement activation, classical pathway	IEA	--
IPI00231423.6	Q62930	C9	Complement C9 subcomponent	0.653967	2.3286e-07	GO:0019836	hemolysis by symbiont of host erythrocytes	TAS	2426252
IPI00231423.6	Q62930	C9	Complement C9 subcomponent	0.653967	2.3286e-07	GO:0030449	regulation of complement activation	TAS	--
IPI00231423.6	Q62930	C9	Complement C9 subcomponent	0.653967	2.3286e-07	GO:0045087	innate immune response	TAS	--
IPI00370486.4	P20767	IGLC2	Ig lambda-2 chain C region	2.55686	8.30623e-06	GO:0006956	complement activation	TAS	--
IPI00370486.4	P20767	IGLC2	Ig lambda-2 chain C region	2.55686	8.30623e-06	GO:0006958	complement activation, classical pathway	TAS	--
IPI00370486.4	P20767	IGLC2	Ig lambda-2 chain C region	2.55686	8.30623e-06	GO:0038095	Fc-epsilon receptor signaling pathway	TAS	--
IPI00370486.4	P20767	IGLC2	Ig lambda-2 chain C region	2.55686	8.30623e-06	GO:0038096	Fc-gamma receptor signaling pathway involved in phagocytosis	TAS	--
IPI00370486.4	P20767	IGLC2	Ig lambda-2 chain C region	2.55686	8.30623e-06	GO:0045087	innate immune response	TAS	--
IPI00370486.4	P20767	IGLC2	Ig lambda-2 chain C region	2.55686	8.30623e-06	GO:0050776	regulation of immune response	TAS	--
IPI00199497.1	O70535	Lifr	Leukemia inhibitory factor receptor (also known as CD118)	15.241	3.14681e-06	GO:0007166	cell surface receptor signaling pathway	TAS	1915266
IPI00199497.1	O70535	Lifr	Leukemia inhibitory factor receptor (also known as CD118)	15.241	3.14681e-06	GO:0008284	positive regulation of cell proliferation	IDA	7957045
IPI00199497.1	O70535	Lifr	Leukemia inhibitory factor receptor (also known as CD118)	15.241	3.14681e-06	GO:0019221	cytokine-mediated signaling pathway	IDA	7957045
IPI00199497.1	O70535	Lifr	Leukemia inhibitory factor receptor (also known as CD118)	15.241	3.14681e-06	GO:0034097	response to cytokine	IDA	8999038
IPI00199497.1	O70535	Lifr	Leukemia inhibitory factor receptor (also known as CD118)	15.241	3.14681e-06	GO:0038165	oncostatin-M-mediated signaling pathway	IDA	8999038
IPI00199497.1	O70535	Lifr	Leukemia inhibitory factor receptor (also known as CD118)	15.241	3.14681e-06	GO:0048861	leukemia inhibitory factor signaling pathway	IDA	12643274
IPI00199497.1	O70535	Lifr	Leukemia inhibitory factor receptor (also known as CD118)	15.241	3.14681e-06	GO:0070120	ciliary neurotrophic factor-mediated signaling pathway	IDA	12643274
IPI00210091.3	F1LR92	Serpina3	Alpha 1-antichymotrypsin (α1AC)	0.43826	2.60199e-05	GO:0006953	acute-phase response	IEA	--
IPI00211075.2	P09006	Serpina3	Serpina3n-like protein	0.547682	1.08419e-06	GO:0006954	inflammatory response	NAS	12475184
IPI00211075.2	P09006	Serpina3	Serpina3n-like protein	0.547682	1.08419e-06	GO:0010951	negative regulation of endopeptidase activity	IBA	--
IPI00211075.2	P09006	Serpina3	Serpina3n-like protein	0.547682	1.08419e-06	GO:0019216	regulation of lipid metabolic process	NAS	11835318
IPI00211075.2	P09006	Serpina3	Serpina3n-like protein	0.547682	1.08419e-06	GO:0030162	regulation of proteolysis	IBA	--
IPI00211075.2	P09006	Serpina3	Serpina3n-like protein	0.547682	1.08419e-06	GO:0030277	maintenance of gastrointestinal epithelium	NAS	8647626
IPI00191715.1	P02764	Orm1	Alpha-1-acid glycoprotein (also known as Orosomucoid)	1.60585	8.50981e-06	GO:0002682	regulation of immune system process	IEA	--
IPI00191715.1	P02764	Orm1	Alpha-1-acid glycoprotein (also known as Orosomucoid)	1.60585	8.50981e-06	GO:0006810	transport	IEA	--
IPI00191715.1	P02764	Orm1	Alpha-1-acid glycoprotein (also known as Orosomucoid)	1.60585	8.50981e-06	GO:0006953	acute-phase response	IEA	--
IPI00191715.1	P02764	Orm1	Alpha-1-acid glycoprotein (also known as Orosomucoid)	1.60585	8.50981e-06	GO:0006954	inflammatory response	TAS	3360326
IPI00214905.3	P09495	Tpm4	Tropomyosin alpha-4 chain	0.564302	8.51654e-06	GO:0006928	cellular component movement	TAS	16130169
IPI00214905.3	P09495	Tpm4	Tropomyosin alpha-4 chain	0.564302	8.51654e-06	GO:0006936	muscle contraction	TAS	--
IPI00214905.3	P09495	Tpm4	Tropomyosin alpha-4 chain	0.564302	8.51654e-06	GO:0030049	muscle filament sliding	TAS	--
IPI00565708.2	P06866	Hp	Haptoglobin Isoform 1	0.327278	2.30218e-07	GO:0002376	immune system process	IEA	--
IPI00565708.2	P06866	Hp	Haptoglobin Isoform 1	0.327278	2.30218e-07	GO:0006508	proteolysis	--	--
IPI00565708.2	P06866	Hp	Haptoglobin Isoform 1	0.327278	2.30218e-07	GO:0006879	cellular iron ion homeostasis	--	--
IPI00565708.2	P06866	Hp	Haptoglobin Isoform 1	0.327278	2.30218e-07	GO:0006952	defense response	TAS	7036344
IPI00565708.2	P06866	Hp	Haptoglobin Isoform 1	0.327278	2.30218e-07	GO:0006953	acute-phase response	IEA	--
IPI00565708.2	P06866	Hp	Haptoglobin Isoform 1	0.327278	2.30218e-07	GO:0010942	positive regulation of cell death	IDA	19740759
IPI00565708.2	P06866	Hp	Haptoglobin Isoform 1	0.327278	2.30218e-07	GO:0042542	response to hydrogen peroxide	IDA	19740759
IPI00565708.2	P06866	Hp	Haptoglobin Isoform 1	0.327278	2.30218e-07	GO:0042742	defense response to bacterium	IEA	--
IPI00565708.2	P06866	Hp	Haptoglobin Isoform 1	0.327278	2.30218e-07	GO:0051354	negative regulation of oxidoreductase activity	IDA	19740759
IPI00565708.2	P06866	Hp	Haptoglobin Isoform 1	0.327278	2.30218e-07	GO:2000296	negative regulation of hydrogen peroxide catabolic process	IDA	19740759
IPI00679202.2	P12346	Tf	Serotransferrin Isoform 1	0.656205	1.18421e-07	GO:0001895	retina homeostasis	IEP	--
IPI00679202.2	P12346	Tf	Serotransferrin Isoform 1	0.656205	1.18421e-07	GO:0002576	platelet degranulation	TAS	--
IPI00679202.2	P12346	Tf	Serotransferrin Isoform 1	0.656205	1.18421e-07	GO:0006826	iron ion transport	--	--
IPI00679202.2	P12346	Tf	Serotransferrin Isoform 1	0.656205	1.18421e-07	GO:0006879	cellular iron ion homeostasis	TAS	--
IPI00679202.2	P12346	Tf	Serotransferrin Isoform 1	0.656205	1.18421e-07	GO:0007596	blood coagulation	TAS	--
IPI00679202.2	P12346	Tf	Serotransferrin Isoform 1	0.656205	1.18421e-07	GO:0030168	platelet activation	TAS	--
IPI00679202.2	P12346	Tf	Serotransferrin Isoform 1	0.656205	1.18421e-07	GO:0033572	transferrin transport	TAS	--
IPI00679202.2	P12346	Tf	Serotransferrin Isoform 1	0.656205	1.18421e-07	GO:0055085	transmembrane transport	TAS	--
IPI00567916.3	Q9QX79	Fetub	Fetuin-B	0.273245	4.08409e-06	GO:0007338	single fertilization	ISS	--
IPI00567916.3	Q9QX79	Fetub	Fetuin-B	0.273245	4.08409e-06	GO:0007339	binding of sperm to zona pellucida	ISS	--
IPI00567916.3	Q9QX79	Fetub	Fetuin-B	0.273245	4.08409e-06	GO:0008150	biological_process	ND	--
IPI00567916.3	Q9QX79	Fetub	Fetuin-B	0.273245	4.08409e-06	GO:0010951	negative regulation of endopeptidase activity	ISS	--
IPI00555187.2	Q01518	CAP1	Adenylyl cyclase-associated protein 1	0.4354	0.000249056	GO:0000902	cell morphogenesis	--	--
IPI00555187.2	Q01518	CAP1	Adenylyl cyclase-associated protein 1	0.4354	0.000249056	GO:0001667	ameboidal cell migration	IEA	--
IPI00555187.2	Q01518	CAP1	Adenylyl cyclase-associated protein 1	0.4354	0.000249056	GO:0002576	platelet degranulation	TAS	--
IPI00555187.2	Q01518	CAP1	Adenylyl cyclase-associated protein 1	0.4354	0.000249056	GO:0006898	receptor-mediated endocytosis	IEA	--
IPI00555187.2	Q01518	CAP1	Adenylyl cyclase-associated protein 1	0.4354	0.000249056	GO:0007010	cytoskeleton organization	--	--
IPI00555187.2	Q01518	CAP1	Adenylyl cyclase-associated protein 1	0.4354	0.000249056	GO:0007163	establishment or maintenance of cell polarity	TAS	1406678
IPI00555187.2	Q01518	CAP1	Adenylyl cyclase-associated protein 1	0.4354	0.000249056	GO:0007165	signal transduction	TAS	1406678
IPI00555187.2	Q01518	CAP1	Adenylyl cyclase-associated protein 1	0.4354	0.000249056	GO:0007190	activation of adenylate cyclase activity	TAS	7962207
IPI00555187.2	Q01518	CAP1	Adenylyl cyclase-associated protein 1	0.4354	0.000249056	GO:0007411	axon guidance	TAS	--
IPI00555187.2	Q01518	CAP1	Adenylyl cyclase-associated protein 1	0.4354	0.000249056	GO:0007596	blood coagulation	TAS	--
IPI00555187.2	Q01518	CAP1	Adenylyl cyclase-associated protein 1	0.4354	0.000249056	GO:0030036	actin cytoskeleton organization	IEA	--
IPI00555187.2	Q01518	CAP1	Adenylyl cyclase-associated protein 1	0.4354	0.000249056	GO:0030168	platelet activation	TAS	--
IPI00324893.4	P63102	Ywhaz	14-3-3 protein zeta/delta	0.441814	6.62359e-05	GO:0002553	histamine secretion by mast cell	IEA	--
IPI00324893.4	P63102	Ywhaz	14-3-3 protein zeta/delta	0.441814	6.62359e-05	GO:0006605	protein targeting	--	--
IPI00324893.4	P63102	Ywhaz	14-3-3 protein zeta/delta	0.441814	6.62359e-05	GO:0006626	protein targeting to mitochondrion	IEA	--
IPI00324893.4	P63102	Ywhaz	14-3-3 protein zeta/delta	0.441814	6.62359e-05	GO:0006915	apoptotic process	TAS	--
IPI00324893.4	P63102	Ywhaz	14-3-3 protein zeta/delta	0.441814	6.62359e-05	GO:0007165	signal transduction	TAS	16130169
IPI00324893.4	P63102	Ywhaz	14-3-3 protein zeta/delta	0.441814	6.62359e-05	GO:0007596	blood coagulation	TAS	--
IPI00324893.4	P63102	Ywhaz	14-3-3 protein zeta/delta	0.441814	6.62359e-05	GO:0010467	gene expression	TAS	--
IPI00324893.4	P63102	Ywhaz	14-3-3 protein zeta/delta	0.441814	6.62359e-05	GO:0010941	regulation of cell death	--	--
IPI00324893.4	P63102	Ywhaz	14-3-3 protein zeta/delta	0.441814	6.62359e-05	GO:0016070	RNA metabolic process	TAS	--
IPI00324893.4	P63102	Ywhaz	14-3-3 protein zeta/delta	0.441814	6.62359e-05	GO:0016071	mRNA metabolic process	TAS	--
IPI00324893.4	P63102	Ywhaz	14-3-3 protein zeta/delta	0.441814	6.62359e-05	GO:0030168	platelet activation	TAS	--
IPI00324893.4	P63102	Ywhaz	14-3-3 protein zeta/delta	0.441814	6.62359e-05	GO:0042493	response to drug	--	--
IPI00324893.4	P63102	Ywhaz	14-3-3 protein zeta/delta	0.441814	6.62359e-05	GO:0043066	negative regulation of apoptotic process	TAS	16130169
IPI00324893.4	P63102	Ywhaz	14-3-3 protein zeta/delta	0.441814	6.62359e-05	GO:0061024	membrane organization	TAS	--
IPI00324893.4	P63102	Ywhaz	14-3-3 protein zeta/delta	0.441814	6.62359e-05	GO:0097193	intrinsic apoptotic signaling pathway	TAS	--
IPI00324893.4	P63102	Ywhaz	14-3-3 protein zeta/delta	0.441814	6.62359e-05	GO:1900740	positive regulation of protein insertion into mitochondrial membrane involved in apoptotic signaling pathway	TAS	--
IPI00210824.4	P31211	Serpina6	Corticosteroid-binding globulin (also known as Transcortin)	2.16107	2.86666e-06	GO:0006810	transport	IEA	--
IPI00210824.4	P31211	Serpina6	Corticosteroid-binding globulin (also known as Transcortin)	2.16107	2.86666e-06	GO:0008211	glucocorticoid metabolic process	IEA	--
IPI00210824.4	P31211	Serpina6	Corticosteroid-binding globulin (also known as Transcortin)	2.16107	2.86666e-06	GO:0010951	negative regulation of endopeptidase activity	IBA	--
IPI00210824.4	P31211	Serpina6	Corticosteroid-binding globulin (also known as Transcortin)	2.16107	2.86666e-06	GO:0030162	regulation of proteolysis	IBA	--
IPI00553894.1	Q99J86	Atrn	Attractin Isoform 2	0.49462	3.78619e-06	GO:0006954	inflammatory response	IEA	--
IPI00553894.1	Q99J86	Atrn	Attractin Isoform 2	0.49462	3.78619e-06	GO:0006979	response to oxidative stress	IEA	--
IPI00553894.1	Q99J86	Atrn	Attractin Isoform 2	0.49462	3.78619e-06	GO:0007275	multicellular organismal development	--	--
IPI00553894.1	Q99J86	Atrn	Attractin Isoform 2	0.49462	3.78619e-06	GO:0021549	cerebellum development	IEA	--
IPI00553894.1	Q99J86	Atrn	Attractin Isoform 2	0.49462	3.78619e-06	GO:0040014	regulation of multicellular organism growth	IEA	--
IPI00553894.1	Q99J86	Atrn	Attractin Isoform 2	0.49462	3.78619e-06	GO:0042552	myelination	IEA	--
IPI00553894.1	Q99J86	Atrn	Attractin Isoform 2	0.49462	3.78619e-06	GO:0043473	pigmentation	IEA	--
IPI00876581.1	P04916	Rbp4	Retinol-binding protein 4	0.577788	2.24795e-06	GO:0001523	retinoid metabolic process	TAS	--
IPI00876581.1	P04916	Rbp4	Retinol-binding protein 4	0.577788	2.24795e-06	GO:0001654	eye development	ISS	--
IPI00876581.1	P04916	Rbp4	Retinol-binding protein 4	0.577788	2.24795e-06	GO:0006094	gluconeogenesis	ISS	--
IPI00876581.1	P04916	Rbp4	Retinol-binding protein 4	0.577788	2.24795e-06	GO:0007283	spermatogenesis	IEA	--
IPI00876581.1	P04916	Rbp4	Retinol-binding protein 4	0.577788	2.24795e-06	GO:0007507	heart development	ISS	--
IPI00876581.1	P04916	Rbp4	Retinol-binding protein 4	0.577788	2.24795e-06	GO:0007603	phototransduction, visible light	TAS	--
IPI00876581.1	P04916	Rbp4	Retinol-binding protein 4	0.577788	2.24795e-06	GO:0008584	male gonad development	IEA	--
IPI00876581.1	P04916	Rbp4	Retinol-binding protein 4	0.577788	2.24795e-06	GO:0009790	embryo development	--	--
IPI00876581.1	P04916	Rbp4	Retinol-binding protein 4	0.577788	2.24795e-06	GO:0030277	maintenance of gastrointestinal epithelium	IDA	10944490
IPI00876581.1	P04916	Rbp4	Retinol-binding protein 4	0.577788	2.24795e-06	GO:0030324	lung development	ISS	--
IPI00876581.1	P04916	Rbp4	Retinol-binding protein 4	0.577788	2.24795e-06	GO:0032024	positive regulation of insulin secretion	IMP	16034410
IPI00876581.1	P04916	Rbp4	Retinol-binding protein 4	0.577788	2.24795e-06	GO:0032526	response to retinoic acid	IDA	571335
IPI00876581.1	P04916	Rbp4	Retinol-binding protein 4	0.577788	2.24795e-06	GO:0032868	response to insulin	IEA	--
IPI00876581.1	P04916	Rbp4	Retinol-binding protein 4	0.577788	2.24795e-06	GO:0034633	retinol transport	IC	571335
IPI00876581.1	P04916	Rbp4	Retinol-binding protein 4	0.577788	2.24795e-06	GO:0042572	retinol metabolic process	IMP	10232633
IPI00876581.1	P04916	Rbp4	Retinol-binding protein 4	0.577788	2.24795e-06	GO:0042574	retinal metabolic process	IEA	--
IPI00876581.1	P04916	Rbp4	Retinol-binding protein 4	0.577788	2.24795e-06	GO:0042593	glucose homeostasis	IDA	17003346
IPI00876581.1	P04916	Rbp4	Retinol-binding protein 4	0.577788	2.24795e-06	GO:0045471	response to ethanol	IEA	--
IPI00876581.1	P04916	Rbp4	Retinol-binding protein 4	0.577788	2.24795e-06	GO:0048562	embryonic organ morphogenesis	ISS	--
IPI00876581.1	P04916	Rbp4	Retinol-binding protein 4	0.577788	2.24795e-06	GO:0048706	embryonic skeletal system development	ISS	--
IPI00876581.1	P04916	Rbp4	Retinol-binding protein 4	0.577788	2.24795e-06	GO:0048738	cardiac muscle tissue development	ISS	--
IPI00876581.1	P04916	Rbp4	Retinol-binding protein 4	0.577788	2.24795e-06	GO:0048807	female genitalia morphogenesis	ISS	--
IPI00876581.1	P04916	Rbp4	Retinol-binding protein 4	0.577788	2.24795e-06	GO:0050908	detection of light stimulus involved in visual perception	IEA	--
IPI00876581.1	P04916	Rbp4	Retinol-binding protein 4	0.577788	2.24795e-06	GO:0051024	positive regulation of immunoglobulin secretion	ISS	--
IPI00876581.1	P04916	Rbp4	Retinol-binding protein 4	0.577788	2.24795e-06	GO:0060041	retina development in camera-type eye	--	--
IPI00876581.1	P04916	Rbp4	Retinol-binding protein 4	0.577788	2.24795e-06	GO:0060044	negative regulation of cardiac muscle cell proliferation	ISS	--
IPI00876581.1	P04916	Rbp4	Retinol-binding protein 4	0.577788	2.24795e-06	GO:0060059	embryonic retina morphogenesis in camera-type eye	ISS	--
IPI00876581.1	P04916	Rbp4	Retinol-binding protein 4	0.577788	2.24795e-06	GO:0060065	uterus development	ISS	--
IPI00876581.1	P04916	Rbp4	Retinol-binding protein 4	0.577788	2.24795e-06	GO:0060068	vagina development	ISS	--
IPI00876581.1	P04916	Rbp4	Retinol-binding protein 4	0.577788	2.24795e-06	GO:0060157	urinary bladder development	ISS	--
IPI00876581.1	P04916	Rbp4	Retinol-binding protein 4	0.577788	2.24795e-06	GO:0060347	heart trabecula formation	ISS	--
IPI00231264.7	P55159	Pon1	Serum paraoxonase/arylesterase 1	1.67703	4.28258e-06	GO:0006629	lipid metabolic process	--	--
IPI00231264.7	P55159	Pon1	Serum paraoxonase/arylesterase 1	1.67703	4.28258e-06	GO:0008203	cholesterol metabolic process	--	--
IPI00231264.7	P55159	Pon1	Serum paraoxonase/arylesterase 1	1.67703	4.28258e-06	GO:0009058	biosynthetic process	--	--
IPI00231264.7	P55159	Pon1	Serum paraoxonase/arylesterase 1	1.67703	4.28258e-06	GO:0009605	response to external stimulus	NAS	1657140
IPI00231264.7	P55159	Pon1	Serum paraoxonase/arylesterase 1	1.67703	4.28258e-06	GO:0009636	response to toxic substance	IEA	--
IPI00231264.7	P55159	Pon1	Serum paraoxonase/arylesterase 1	1.67703	4.28258e-06	GO:0010875	positive regulation of cholesterol efflux	IDA	15721011
IPI00231264.7	P55159	Pon1	Serum paraoxonase/arylesterase 1	1.67703	4.28258e-06	GO:0016311	dephosphorylation	IDA	15098021
IPI00231264.7	P55159	Pon1	Serum paraoxonase/arylesterase 1	1.67703	4.28258e-06	GO:0019439	aromatic compound catabolic process	IDA	15772423
IPI00231264.7	P55159	Pon1	Serum paraoxonase/arylesterase 1	1.67703	4.28258e-06	GO:0032411	positive regulation of transporter activity	IDA	15721011
IPI00231264.7	P55159	Pon1	Serum paraoxonase/arylesterase 1	1.67703	4.28258e-06	GO:0034445	NOT negative regulation of plasma lipoprotein particle oxidation	IDA	15342686
IPI00231264.7	P55159	Pon1	Serum paraoxonase/arylesterase 1	1.67703	4.28258e-06	GO:0046395	carboxylic acid catabolic process	IDA	7638166
IPI00231264.7	P55159	Pon1	Serum paraoxonase/arylesterase 1	1.67703	4.28258e-06	GO:0046434	organophosphate catabolic process	IDA	7638166
IPI00231264.7	P55159	Pon1	Serum paraoxonase/arylesterase 1	1.67703	4.28258e-06	GO:0046470	phosphatidylcholine metabolic process	IDA	15721011
IPI00231264.7	P55159	Pon1	Serum paraoxonase/arylesterase 1	1.67703	4.28258e-06	GO:0051099	positive regulation of binding	IDA	15721011
IPI00325157.1	Q8R2H5	Gpld1	Phosphatidylinositol-glycan-specific phospholipase D	0.609457	1.40361e-08	GO:0001503	ossification	ISS	--
IPI00325157.1	Q8R2H5	Gpld1	Phosphatidylinositol-glycan-specific phospholipase D	0.609457	1.40361e-08	GO:0002042	cell migration involved in sprouting angiogenesis	IMP	17720976
IPI00325157.1	Q8R2H5	Gpld1	Phosphatidylinositol-glycan-specific phospholipase D	0.609457	1.40361e-08	GO:0002062	chondrocyte differentiation	ISS	--
IPI00325157.1	Q8R2H5	Gpld1	Phosphatidylinositol-glycan-specific phospholipase D	0.609457	1.40361e-08	GO:0002430	complement receptor mediated signaling pathway	IDA	15907827
IPI00325157.1	Q8R2H5	Gpld1	Phosphatidylinositol-glycan-specific phospholipase D	0.609457	1.40361e-08	GO:0006507	GPI anchor release	IMP	17720976
IPI00325157.1	Q8R2H5	Gpld1	Phosphatidylinositol-glycan-specific phospholipase D	0.609457	1.40361e-08	GO:0008285	negative regulation of cell proliferation	IDA	19135435
IPI00325157.1	Q8R2H5	Gpld1	Phosphatidylinositol-glycan-specific phospholipase D	0.609457	1.40361e-08	GO:0008286	insulin receptor signaling pathway	IDA	18328347
IPI00325157.1	Q8R2H5	Gpld1	Phosphatidylinositol-glycan-specific phospholipase D	0.609457	1.40361e-08	GO:0009749	response to glucose	IDA	15907827
IPI00325157.1	Q8R2H5	Gpld1	Phosphatidylinositol-glycan-specific phospholipase D	0.609457	1.40361e-08	GO:0010595	positive regulation of endothelial cell migration	IMP	17720976
IPI00325157.1	Q8R2H5	Gpld1	Phosphatidylinositol-glycan-specific phospholipase D	0.609457	1.40361e-08	GO:0010694	positive regulation of alkaline phosphatase activity	ISS	--
IPI00325157.1	Q8R2H5	Gpld1	Phosphatidylinositol-glycan-specific phospholipase D	0.609457	1.40361e-08	GO:0010867	positive regulation of triglyceride biosynthetic process	ISS	--
IPI00325157.1	Q8R2H5	Gpld1	Phosphatidylinositol-glycan-specific phospholipase D	0.609457	1.40361e-08	GO:0010897	negative regulation of triglyceride catabolic process	ISS	--
IPI00325157.1	Q8R2H5	Gpld1	Phosphatidylinositol-glycan-specific phospholipase D	0.609457	1.40361e-08	GO:0010907	positive regulation of glucose metabolic process	ISS	--
IPI00325157.1	Q8R2H5	Gpld1	Phosphatidylinositol-glycan-specific phospholipase D	0.609457	1.40361e-08	GO:0010983	positive regulation of high-density lipoprotein particle clearance	ISS	--
IPI00325157.1	Q8R2H5	Gpld1	Phosphatidylinositol-glycan-specific phospholipase D	0.609457	1.40361e-08	GO:0032869	cellular response to insulin stimulus	IDA	15907827
IPI00325157.1	Q8R2H5	Gpld1	Phosphatidylinositol-glycan-specific phospholipase D	0.609457	1.40361e-08	GO:0035690	cellular response to drug	IDA	17761367
IPI00325157.1	Q8R2H5	Gpld1	Phosphatidylinositol-glycan-specific phospholipase D	0.609457	1.40361e-08	GO:0035701	hematopoietic stem cell migration	TAS	17368745
IPI00325157.1	Q8R2H5	Gpld1	Phosphatidylinositol-glycan-specific phospholipase D	0.609457	1.40361e-08	GO:0035774	positive regulation of insulin secretion involved in cellular response to glucose stimulus	ISS	--
IPI00325157.1	Q8R2H5	Gpld1	Phosphatidylinositol-glycan-specific phospholipase D	0.609457	1.40361e-08	GO:0043065	positive regulation of apoptotic process	IDA	19135435
IPI00325157.1	Q8R2H5	Gpld1	Phosphatidylinositol-glycan-specific phospholipase D	0.609457	1.40361e-08	GO:0045919	positive regulation of cytolysis	IDA	15907827
IPI00325157.1	Q8R2H5	Gpld1	Phosphatidylinositol-glycan-specific phospholipase D	0.609457	1.40361e-08	GO:0046470	phosphatidylcholine metabolic process	TAS	2017684
IPI00325157.1	Q8R2H5	Gpld1	Phosphatidylinositol-glycan-specific phospholipase D	0.609457	1.40361e-08	GO:0051044	positive regulation of membrane protein ectodomain proteolysis	IDA	17720976
IPI00325157.1	Q8R2H5	Gpld1	Phosphatidylinositol-glycan-specific phospholipase D	0.609457	1.40361e-08	GO:0051047	positive regulation of secretion	ISS	--
IPI00325157.1	Q8R2H5	Gpld1	Phosphatidylinositol-glycan-specific phospholipase D	0.609457	1.40361e-08	GO:0070633	transepithelial transport	ISS	--
IPI00325157.1	Q8R2H5	Gpld1	Phosphatidylinositol-glycan-specific phospholipase D	0.609457	1.40361e-08	GO:0071277	cellular response to calcium ion	IDA	2760042
IPI00325157.1	Q8R2H5	Gpld1	Phosphatidylinositol-glycan-specific phospholipase D	0.609457	1.40361e-08	GO:0071397	cellular response to cholesterol	IMP	17761367
IPI00325157.1	Q8R2H5	Gpld1	Phosphatidylinositol-glycan-specific phospholipase D	0.609457	1.40361e-08	GO:0071401	cellular response to triglyceride	IMP	17761367
IPI00325157.1	Q8R2H5	Gpld1	Phosphatidylinositol-glycan-specific phospholipase D	0.609457	1.40361e-08	GO:0071467	cellular response to pH	IDA	17761367
IPI00325157.1	Q8R2H5	Gpld1	Phosphatidylinositol-glycan-specific phospholipase D	0.609457	1.40361e-08	GO:0097241	hematopoietic stem cell migration to bone marrow	TAS	17368745
IPI00325157.1	Q8R2H5	Gpld1	Phosphatidylinositol-glycan-specific phospholipase D	0.609457	1.40361e-08	GO:1900076	regulation of cellular response to insulin stimulus	IDA	18328347
IPI00189058.2	Q9EPH1	A1BG	Alpha-1B-glycoprotein Isoform 1	14.0138	5.96118e-08	GO:0008150	biological_process	ND	--
Evidence: A 2 or 3 letter code
o Curator-assigned Evidence Codes			Experimental Evidence Codes:	IDA:	Inferred from Direct Assay
			Experimental Evidence Codes:	IPI:	Inferred from Physical Interaction
			Experimental Evidence Codes:	IMP:	Inferred from Mutant Phenotype
			Experimental Evidence Codes:	IGI:	Inferred from Genetic Interaction
			Experimental Evidence Codes:	IEP:	Inferred from Expression Pattern
			Computational Analysis Evidence Codes:	ISS:	Inferred from Sequence or Structural Similarity
			Computational Analysis Evidence Codes:	IGC:	Inferred from Genetic Context
			Computational Analysis Evidence Codes:	RCA:	Inferred from Reviewed Computational Analysis
			Author Statement Evidence Codes:	TAS:	Traceable Author Statement
			Author Statement Evidence Codes:	NAS:	Non-traceable Author Statement
			Curator Statement Evidence Codes:	IC:	Inferred by Curator
			Curator Statement Evidence Codes:	ND:	No biological Data available
o Automatically-assigned Evidence Codes				IEA:	Inferred from Electronic Annotation
o Obsolete Evidence Codes				NR:	Not Recorded

## Sheet: STable 3
Supplementary Table 3. Summary of biological processes (Gene Ontology) associated with the CRP elevation.
GO ID	Qualified GO term	Count	Proteins that showed differential plasma contrations between transgenic rats and control rats
GO:0007596	blood coagulation	9	Apoa1	Apob	CAP1	F10	F2	Pfn1	Proz	Serpina10	Ywhaz
GO:0033344	cholesterol efflux	8	Apoa1	Apoa2	Apoa4	Apob	Apoc1	Apoc2	Apoe	Apom
GO:0006958	complement activation, classical pathway	8	C1qa	C1qb	C1r	C1s	C2	C4b	C9	IGLC2
GO:0045087	innate immune response	8	C1qa	C1qb	C1r	C1s	C2	C4b	C9	IGLC2
GO:0042157	lipoprotein metabolic process	8	Apoa1	Apoa2	Apoa4	Apob	Apoc1	Apoc2	Apoe	Apom
GO:0044281	small molecule metabolic process	8	Apoa1	Apoa2	Apoa4	Apob	Apoc2	Apoe	Prss1
GO:0042632	cholesterol homeostasis	7	Apoa1	Apoa2	Apoa4	Apob	Apoc2	Apoe	Apom
GO:0008203	cholesterol metabolic process	7	Apoa1	Apoa2	Apoa4	Apob	Apoc1	Apoe	Pon1
GO:0006956	complement activation	7	C1qa	C1qb	C1r	C1s	C2	C4b	IGLC2
GO:0007603	phototransduction, visible light	7	Apoa1	Apoa2	Apoa4	Apob	Apoc2	Apoe	Rbp4
GO:0001523	retinoid metabolic process	7	Apoa1	Apoa2	Apoa4	Apob	Apoc2	Apoe	Rbp4
GO:0034375	high-density lipoprotein particle remodeling	6	Apoa1	Apoa2	Apoa4	Apoc1	Apoe	Apom
GO:0006629	lipid metabolic process	6	Apob	Apoc1	Apoc2	Apoc4	Apoe	Pon1
GO:0006869	lipid transport	6	Apoa1	Apoa2	Apoa4	Apob	Apoc2	Apoe
GO:0033700	phospholipid efflux	6	Apoa1	Apoa2	Apoa4	Apoc1	Apoc2	Apoe
GO:0043691	reverse cholesterol transport	6	Apoa1	Apoa2	Apoa4	Apoc2	Apoe	Apom
GO:0006953	acute-phase response	5	F2	Hp	Itih4	Orm1	Serpina3
GO:0034384	high-density lipoprotein particle clearance	5	Apoa1	Apoa2	Apoc2	Apoe	Apom
GO:0006954	inflammatory response	5	Atrn	C4b	LMWK	Orm1	Serpina3
GO:0010873	positive regulation of cholesterol esterification	5	Apoa1	Apoa2	Apoa4	Apoc1	Apoe
GO:0030168	platelet activation	4	Apoa1	CAP1	F2	Ywhaz
GO:0002576	platelet degranulation	4	Apoa1	CAP1	LMWK	Pfn1
GO:0034380	high-density lipoprotein particle assembly	4	Apoa1	Apoa2	Apoe	Apom
GO:0030301	cholesterol transport	3	Apoa1	Apoa2	Apob
GO:0034382	chylomicron remnant clearance	3	Apoc1	Apoc2	Apoe
GO:0042158	lipoprotein biosynthetic process	3	Apoa1	Apob	Apoe
GO:0034374	low-density lipoprotein particle remodeling	3	Apoa2	Apob	Apoe
GO:0032375	negative regulation of cholesterol transport	3	Apoa2	Apoc1	Apoc2
GO:0034445	negative regulation of plasma lipoprotein particle oxidation	3	Apoa4	Apom	Pon1
GO:0017187	peptidyl-glutamic acid carboxylation	3	F10	F2	Proz
GO:0046470	phosphatidylcholine metabolic process	3	Apoa4	Gpld1	Pon1
GO:0006898	receptor-mediated endocytosis	3	Apob	Apoe	CAP1
GO:0030449	regulation of complement activation	3	C2	C4b	C9
GO:0030300	regulation of intestinal cholesterol absorption	3	Apoa1	Apoa2	Apoa4
GO:0009749	response to glucose	3	Apoa2	Apom	Gpld1
GO:0070328	triglyceride homeostasis	3	Apoa1	Apoc2	Apoc4
GO:0006641	triglyceride metabolic process	3	Apoa2	Apoc1	Apoe
GO:0034372	very-low-density lipoprotein particle remodeling	3	Apoa4	Apoc2	Apoe

## Sheet: STable 4
Gene name	Protein description	Ratio (CRPtg/Control)	P values	Associated SuperPath	Known pathways that belong to thr SuperPath
F10	Coagulation factor X	1.55976	0.000955552	Formation of Fibrin Clot (Clotting Cascade)	Formation of Fibrin Clot (Clotting Cascade)
F10					Blood Coagulation Signaling Pathways
F10					Blood Clotting Cascade
F10				PTM- gamma carboxylation, hypusine formation and arylsulfatase activation	PTM- gamma carboxylation, hypusine formation and arylsulfatase activation
F10					Warfarin Pathway, Pharmacodynamics
F10				Complement and coagulation cascades	Complement and coagulation cascades
F10				Collagen biosynthesis and modifying enzymes	Intrinsic Prothrombin Activation Pathway
F10				Biosynthesis of the N-glycan precursor (dolichol lipid-linked oligosaccharide, LLO) and transfer to a nascent protein	Post-translational protein modification
F10				Hemostasis	Hemostasis
Proz	Proz protein	1.59143	0.000110012	PTM- gamma carboxylation, hypusine formation and arylsulfatase activation	PTM- gamma carboxylation, hypusine formation and arylsulfatase activation
Proz					Warfarin Pathway, Pharmacodynamics
Proz					Gamma-carboxylation, transport, and amino-terminal cleavage of proteins
Proz				Biosynthesis of the N-glycan precursor (dolichol lipid-linked oligosaccharide, LLO) and transfer to a nascent protein	Post-translational protein modification
F2	Prothrombin (Fragment)	1.66601	2.53897e-06	Formation of Fibrin Clot (Clotting Cascade)	Formation of Fibrin Clot (Clotting Cascade)
F2					Blood Coagulation Signaling Pathways
F2					Blood Clotting Cascade
F2				PTM- gamma carboxylation, hypusine formation and arylsulfatase activation	PTM- gamma carboxylation, hypusine formation and arylsulfatase activation
F2					Warfarin Pathway, Pharmacodynamics
F2				Peptide ligand-binding receptors	Class A/1 (Rhodopsin-like receptors)
F2					GPCR ligand binding
F2				Complement and coagulation cascades	Complement and coagulation cascades
F2				Regulation of actin cytoskeleton	Regulation of actin cytoskeleton
F2				Signaling by GPCR	Signaling by GPCR
F2					GPCR downstream signaling
F2				Gastrin-CREB signalling pathway via PKC and MAPK	Gastrin-CREB signalling pathway via PKC and MAPK
F2				Hemostasis	Hemostasis
F2				Collagen biosynthesis and modifying enzymes	Intrinsic Prothrombin Activation Pathway
F2				Biosynthesis of the N-glycan precursor (dolichol lipid-linked oligosaccharide, LLO) and transfer to a nascent protein	Post-translational protein modification
F2				Integrin alphaIIb beta3 signaling	Platelet Aggregation (Plug Formation)
F2				ADP signalling through P2Y purinoceptor 12	Thrombin signalling through proteinase activated receptors (PARs)
F2				p70S6K Signaling	p70S6K Signaling
F2				TGF-Beta Pathway	JAK-STAT Pathway
F2				PEDF Induced Signaling	Endothelin-1 Signaling Pathway
F2				Development Angiotensin activation of ERK	Cell adhesion Integrin inside out signaling
F2				G-AlphaQ Signaling	Thrombin Signaling
F2				Integrin Pathway	Transendothelial Migration of Leukocytes
F2				Immune response IL 23 signaling pathway	Angiopoietin receptor Tie2-mediated signaling
F2				Syndecan-4-mediated signaling events	Syndecan-4-mediated signaling events
F2				Selenium Pathway	Selenium Pathway
F2				Regulation of Insulin-like Growth Factor (IGF) Transport and Uptake by Insulin-like Growth Factor Binding Proteins (IGFBPs)	Regulation of Insulin-like Growth Factor (IGF) Transport and Uptake by Insulin-like Growth Factor Binding Proteins (IGFBPs)
F2				Platelet Aggregation Inhibitor Pathway, Pharmacodynamics	Platelet Aggregation Inhibitor Pathway, Pharmacodynamics
F2				G12-G13 in Cellular Signaling	G12-G13 in Cellular Signaling
F2				FOXA2 and FOXA3 transcription factor networks	FOXA2 and FOXA3 transcription factor networks
F2				Cell surface interactions at the vascular wall	Cell surface interactions at the vascular wall
Pfn1	Profilin-1	0.375532	2.3256e-06	Development Slit Robo signaling	Development Slit Robo signaling
Pfn1				Regulation of actin cytoskeleton	Regulation of actin cytoskeleton
Pfn1				Response to elevated platelet cytosolic Ca2+	Response to elevated platelet cytosolic Ca2+
Pfn1				beta-catenin independent WNT signaling	beta-catenin independent WNT signaling
Pfn1				L1CAM interactions	Axon guidance
Pfn1				Hemostasis	Hemostasis
Pfn1				Actin Nucleation by ARP-WASP Complex	Actin Nucleation and Branching
Pfn1				Salmonella infection (KEGG)	Shigellosis
Pfn1				CDK-mediated phosphorylation and removal of Cdc6	PCP/CE pathway
Pfn1				Integrin Pathway	Integrin Pathway
Pfn1				Apoptotic Pathways in Synovial Fibroblasts	Actin-Based Motility by Rho Family GTPases
Pfn1				Signaling by GPCR	Signal Transduction
Pfn1				Non-Canonical Wnt Pathway	Non-Canonical Wnt Pathway
Pfn1				Immune response CCR3 signaling in eosinophils	Immune response CCR3 signaling in eosinophils
Pfn1				Cell adhesion Integrin mediated cell adhesion and migration	Cytoskeleton remodeling Regulation of actin cytoskeleton by Rho GTPases
Pfn1				Ras signaling pathway	Rap1 signaling pathway
Pfn1				RhoGDI Pathway	Fc-GammaR-Mediated Phagocytosis in Macrophages
Pfn1				Signaling by Robo receptor	Signaling by Robo receptor
Pfn1				G13 Signaling Pathway	G13 Signaling Pathway
Pfn1				Cytoskeletal Signaling	Cytoskeletal Signaling
Serpina4	Kallistatin	0.584187	1.96326e-08	none for kallistatin
	T-kininogen 2 (a low molecular weight found in rats but not humans)	1.66171	2.99956e-06	Formation of Fibrin Clot (Clotting Cascade)	Formation of Fibrin Clot (Clotting Cascade)
	T-kininogen 2 (a low molecular weight found in rats but not humans)				Blood Coagulation Signaling Pathways
	T-kininogen 2 (a low molecular weight found in rats but not humans)			Agents Acting on the Renin-Angiotensin System Pathway, Pharmacodynamics	Agents Acting on the Renin-Angiotensin System Pathway, Pharmacodynamics
	T-kininogen 2 (a low molecular weight found in rats but not humans)			Complement and coagulation cascades	Complement and coagulation cascades
	T-kininogen 2 (a low molecular weight found in rats but not humans)			Peptide ligand-binding receptors	Class A/1 (Rhodopsin-like receptors)
	T-kininogen 2 (a low molecular weight found in rats but not humans)				GPCR ligand binding
	T-kininogen 2 (a low molecular weight found in rats but not humans)			Signaling by GPCR	Signaling by GPCR
Prss1	Cationic trypsin-1	1.61276	4.11513e-06	Defective BTD causes biotidinase deficiency	Defective BTD causes biotidinase deficiency
Prss1					Defective AMN causes hereditary megaloblastic anemia 1
Prss1					Defective MMAA causes methylmalonic aciduria type cblA
Prss1					Defective CD320 causes methylmalonic aciduria
Prss1				Degradation of the extracellular matrix	Degradation of the extracellular matrix
Prss1				Metabolism	Metabolism
Prss1				Matrix Metalloproteinases	Activation of Matrix Metalloproteinases
Prss1				Peptide ligand-binding receptors	Neuroactive ligand-receptor interaction
Prss1				Influenza A	Influenza A
Prss1				Protein digestion and absorption	Protein digestion and absorption
Prss1				Pancreatic secretion	Pancreatic secretion
Prss1				Disease	Disease
Apoa1	Apolipoprotein A-I	2.17404	3.85977e-06	Statin Pathway	Statin Pathway
Apoa1				Lipoprotein metabolism	Lipoprotein metabolism
Apoa1					Lipid digestion, mobilization, and transport
Apoa1				Binding and Uptake of Ligands by Scavenger Receptors	Binding and Uptake of Ligands by Scavenger Receptors
Apoa1					Scavenging of Heme from Plasma
Apoa1				Fatty acid, triacylglycerol, and ketone body metabolism	Fatty acid, triacylglycerol, and ketone body metabolism
Apoa1					Regulation of Lipid Metabolism by Peroxisome proliferator-activated receptor alpha (PPARalpha)
Apoa1				Diseases associated with visual transduction	Visual phototransduction
Apoa1					Retinoid metabolism and transport
Apoa1				Response to elevated platelet cytosolic Ca2+	Response to elevated platelet cytosolic Ca2+
Apoa1				ABC-family proteins mediated transport	ABC-family proteins mediated transport
Apoa1				Folate Metabolism	Folate Metabolism
Apoa1				Hemostasis	Hemostasis
Apoa1				Metabolism	Metabolism
Apoa1				RNA Polymerase I Promoter Opening	Amyloids
Apoa1				Signaling by GPCR	Signal Transduction
Apoa1				Transport of glucose and other sugars, bile salts and organic acids, metal ions and amine compounds	Transmembrane transport of small molecules
Apoa1				Vitamin digestion and absorption	Vitamin digestion and absorption
Apoa1				Selenium Pathway	Selenium Pathway
Apoa1				Selected targets of HNF1	Selected targets of HNF1
Apoa1				PPAR signaling pathway	PPAR signaling pathway
Apoa1				FOXA2 and FOXA3 transcription factor networks	FOXA2 and FOXA3 transcription factor networks
Apoa1				Fat digestion and absorption	Fat digestion and absorption
Apoa1				Disease	Disease
Apoa1				Cholesterol and Sphingolipids transport Recycling to plasma membrane in lung normal and CF	Cholesterol and Sphingolipids transport Recycling to plasma membrane in lung normal and CF
Apoa1				Ca, cAMP and Lipid Signaling	Ca, cAMP and Lipid Signaling
Apoa1				African trypanosomiasis	African trypanosomiasis
Apoa2	Apolipoprotein A-II	2.05755	1.83593e-05	Fatty acid, triacylglycerol, and ketone body metabolism	Fatty acid, triacylglycerol, and ketone body metabolism
Apoa2					Regulation of Lipid Metabolism by Peroxisome proliferator-activated receptor alpha (PPARalpha)
Apoa2				Lipoprotein metabolism	Lipoprotein metabolism
Apoa2					Lipid digestion, mobilization, and transport
Apoa2				Diseases associated with visual transduction	Visual phototransduction
Apoa2					Retinoid metabolism and transport
Apoa2				Metabolism	Metabolism
Apoa2				Statin Pathway	Statin Pathway
Apoa2				Complement and coagulation cascades	Complement and Coagulation Cascades
Apoa2				Signaling by GPCR	Signal Transduction
Apoa2				Selected targets of HNF1	Selected targets of HNF1
Apoa2				PPAR signaling pathway	PPAR signaling pathway
Apoa2				Disease	Disease
Apoa2				Cholesterol and Sphingolipids transport Recycling to plasma membrane in lung normal and CF	Cholesterol and Sphingolipids transport Recycling to plasma membrane in lung normal and CF
Apoa4	Apolipoprotein A-IV	2.01049	3.08233e-06	Statin Pathway	Statin Pathway
Apoa4				Lipoprotein metabolism	Lipoprotein metabolism
Apoa4					Lipid digestion, mobilization, and transport
Apoa4				Diseases associated with visual transduction	Visual phototransduction
Apoa4					Retinoid metabolism and transport
Apoa4				Metabolism	Metabolism
Apoa4				RNA Polymerase I Promoter Opening	Amyloids
Apoa4				Signaling by GPCR	Signal Transduction
Apoa4				Vitamin digestion and absorption	Vitamin digestion and absorption
Apoa4				Fat digestion and absorption	Fat digestion and absorption
Apoa4				Disease	Disease
Apoa4				Cholesterol and Sphingolipids transport Recycling to plasma membrane in lung normal and CF	Cholesterol and Sphingolipids transport Recycling to plasma membrane in lung normal and CF
Apoa4				Ca, cAMP and Lipid Signaling	Ca, cAMP and Lipid Signaling
Apob	Apolipoprotein B-100 precursor	0.601608	1.93826e-07	Statin Pathway	Statin Pathway
Apob				Binding and Uptake of Ligands by Scavenger Receptors	Binding and Uptake of Ligands by Scavenger Receptors
Apob				Lipoprotein metabolism	Lipoprotein metabolism
Apob					Lipid digestion, mobilization, and transport
Apob				Diseases associated with visual transduction	Visual phototransduction
Apob					Retinoid metabolism and transport
Apob				Metabolism	Metabolism
Apob				Signaling by GPCR	Signal Transduction
Apob				Hemostasis	Hemostasis
Apob				Vitamin digestion and absorption	Vitamin digestion and absorption
Apob				Selenium Pathway	Selenium Pathway
Apob				Selected targets of HNF1	Selected targets of HNF1
Apob				Selected targets of C EBPbeta	Selected targets of C EBPbeta
Apob				Selected targets of C EBPalpha	Selected targets of C EBPalpha
Apob				FOXA1 transcription factor network	FOXA1 transcription factor network
Apob				Fat digestion and absorption	Fat digestion and absorption
Apob				Disease	Disease
Apob				Cell surface interactions at the vascular wall	Cell surface interactions at the vascular wall
Apob				amb2 Integrin signaling	amb2 Integrin signaling
Apoc1	Apolipoprotein C-I	2.2118	1.07294e-06	Statin Pathway	Statin Pathway
Apoc2	Apolipoprotein C-II	1.89809	4.23582e-07	Statin Pathway	Statin Pathway
Apoc2				Lipoprotein metabolism	Lipoprotein metabolism
Apoc2					Lipid digestion, mobilization, and transport
Apoc2				Diseases associated with visual transduction	Visual phototransduction
Apoc2					Retinoid metabolism and transport
Apoc2				Metabolism	Metabolism
Apoc2				Signaling by GPCR	Signal Transduction
Apoc2				Disease	Disease
Apoc4	Apolipoprotein C-IV Isoform 1	1.51272	6.94069e-05	Statin Pathway	Statin Pathway
Apoe	Apolipoprotein E	1.94388	1.20921e-06	Statin Pathway	Statin Pathway
Apoe				Alzheimer's disease	Alzheimers Disease
Apoe				Lipoprotein metabolism	Lipoprotein metabolism
Apoe					Lipid digestion, mobilization, and transport
Apoe				Diseases associated with visual transduction	Visual phototransduction
Apoe					Retinoid metabolism and transport
Apoe				Binding and Uptake of Ligands by Scavenger Receptors	Binding and Uptake of Ligands by Scavenger Receptors
Apoe				Metabolism	Metabolism
Apoe				Signaling by GPCR	Signal Transduction
Apoe				Folate Metabolism	Vitamin B12 Metabolism
Apoe				Transcription Role of VDR in regulation of genes involved in osteoporosis	Transcription Role of VDR in regulation of genes involved in osteoporosis
Apoe				Reelin Pathway (Cajal-Retzius cells)	Reelin Pathway (Cajal-Retzius cells)
Apoe				Neuroscience	Neuroscience
Apoe				Glucose / Energy Metabolism	Glucose / Energy Metabolism
Apoe				Disease	Disease
Apoe				Alzheimers Disease Pathway	Alzheimers Disease Pathway
Apoe				A-beta Uptake and Degradation	A-beta Uptake and Degradation
Apom	Apolipoprotein M	2.16831	2.4436e-05	Ca, cAMP and Lipid Signaling	Ca, cAMP and Lipid Signaling
Itih4	Inter-alpha-trypsin inhibitor heavy chain H4	2.1083	1.68008e-06	none in SuperPath
C1qa	Complement C1q subcomponent subunit A	1.76168	0.000643454	Complement and coagulation cascades	Complement and coagulation cascades
C1qa					Complement and Coagulation Cascades
C1qa				Complement Pathway	Immune response Classic complement pathway
C1qa					Complement Pathway
C1qa				Creation of C4 and C2 activators	Creation of C4 and C2 activators
C1qa					Initial triggering of complement
C1qa				RNA Polymerase I Promoter Opening	Systemic lupus erythematosus
C1qa				Toll-like receptor signaling pathway	Chagas disease (American trypanosomiasis)
C1qa				Staphylococcus aureus infection	Staphylococcus aureus infection
C1qa				Prion diseases	Prion diseases
C1qa				Pertussis	Pertussis
C1qb	Complement C1q subcomponent subunit B	2.20467	2.7707e-05	Complement Pathway	Immune response Classic complement pathway
C1qb					Complement Pathway
C1qb				Complement and coagulation cascades	Complement and coagulation cascades
C1qb					Complement and Coagulation Cascades
C1qb				Creation of C4 and C2 activators	Creation of C4 and C2 activators
C1qb					Initial triggering of complement
C1qb				RNA Polymerase I Promoter Opening	Systemic lupus erythematosus
C1qb				Toll-like receptor signaling pathway	Chagas disease (American trypanosomiasis)
C1qb				Staphylococcus aureus infection	Staphylococcus aureus infection
C1qb				Spinal Cord Injury	Spinal Cord Injury
C1qb				Prion diseases	Prion diseases
C1qb				Pertussis	Pertussis
C1r	Complement C1r subcomponent	3.41832	2.10905e-05	Complement Pathway	Immune response Classic complement pathway
C1r					Complement Pathway
C1r				Complement and coagulation cascades	Complement and coagulation cascades
C1r					Complement and Coagulation Cascades
C1r				Creation of C4 and C2 activators	Creation of C4 and C2 activators
C1r					Initial triggering of complement
C1r				RNA Polymerase I Promoter Opening	Systemic lupus erythematosus
C1r				Staphylococcus aureus infection	Staphylococcus aureus infection
C1r				Phagosome	Phagosome
C1r				Pertussis	Pertussis
C1r				Notch Signaling Pathway (sino)	Notch Signaling Pathway
C1s	Complement C1s subcomponent	2.93966	0.000688176	Complement Pathway	Immune response Classic complement pathway
C1s					Complement Pathway
C1s				Complement and coagulation cascades	Complement and coagulation cascades
C1s					Complement and Coagulation Cascades
C1s				Creation of C4 and C2 activators	Creation of C4 and C2 activators
C1s					Initial triggering of complement
C1s				RNA Polymerase I Promoter Opening	Systemic lupus erythematosus
C1s				Staphylococcus aureus infection	Staphylococcus aureus infection
C1s				Pertussis	Pertussis
C2	Complement C2 subcomponent	1.64937	1.6649e-05	Complement Pathway	Immune response Lectin Induced complement pathway
C2					Immune response Classic complement pathway
C2					Regulation of Complement cascade
C2					Complement Pathway
C2				Complement and coagulation cascades	Complement and coagulation cascades
C2					Complement and Coagulation Cascades
C2				Creation of C4 and C2 activators	Initial triggering of complement
C2				RNA Polymerase I Promoter Opening	Systemic lupus erythematosus
C2				Staphylococcus aureus infection	Staphylococcus aureus infection
C2				Pertussis	Pertussis
C4b	Complement C4b subcomponent 4, gene 2	3.20125	2.7424e-05	Complement and coagulation cascades	Complement and coagulation cascades
C4b				Complement Pathway	Immune response Lectin Induced complement pathway
C4b				RNA Polymerase I Promoter Opening	Systemic lupus erythematosus
C4b				Staphylococcus aureus infection	Staphylococcus aureus infection
C4b				SIDS Susceptibility Pathways	SIDS Susceptibility Pathways
C4b				Pertussis	Pertussis
C9	Complement C9 subcomponent	0.653967	2.3286e-07	Complement Pathway	Immune response Lectin Induced complement pathway
C9					Immune response Classic complement pathway
C9					Immune response Alternative complement pathway
C9					Regulation of Complement cascade
C9				Complement and coagulation cascades	Complement and coagulation cascades
C9					Complement and Coagulation Cascades
C9				Creation of C4 and C2 activators	Complement cascade
C9				RNA Polymerase I Promoter Opening	Systemic lupus erythematosus
C9				Prion diseases	Prion diseases
C9				Amoebiasis	Amoebiasis
IGLC2	Ig lambda-2 chain C region	2.55686	8.30623e-06	Creation of C4 and C2 activators	Creation of C4 and C2 activators
IGLC2					Initial triggering of complement
IGLC2					Classical antibody-mediated complement activation
IGLC2					Complement cascade
IGLC2				Antigen Activates B Cell Receptor Leading to Generation of Second Messengers	FCERI mediated Ca+2 mobilization
IGLC2					Antigen Activates B Cell Receptor Leading to Generation of Second Messengers
IGLC2				Fcgamma receptor (FCGR) dependent phagocytosis	Regulation of actin dynamics for phagocytic cup formation
IGLC2				PI-3K cascade	Role of LAT2/NTAL/LAB on calcium mobilization
IGLC2				Binding and Uptake of Ligands by Scavenger Receptors	Binding and Uptake of Ligands by Scavenger Receptors
IGLC2				Downstream Signaling Events Of B Cell Receptor (BCR)	Signaling by the B Cell Receptor (BCR)
IGLC2				Class I MHC mediated antigen processing and presentation	Adaptive Immune System
IGLC2				Immunoregulatory interactions between a Lymphoid and a non-Lymphoid cell	Immunoregulatory interactions between a Lymphoid and a non-Lymphoid cell
Lifr	Leukemia inhibitory factor receptor (also known as CD118)	15.241	3.14681e-06	PEDF Induced Signaling	STAT3 Pathway
Lifr					Endothelin-1 Signaling Pathway
Lifr				G protein signaling Ras family GTPases in kinase cascades scheme	Immune response Oncostatin M signaling via MAPK in human cells
Lifr				GPCR Pathway	Ras Pathway
Lifr					Paxillin Interactions
Lifr					GPCR Pathway
Lifr					Pancreatic Adenocarcinoma
Lifr				ERK Signaling	Rho Family GTPases
Lifr					ERK Signaling
Lifr					MAPK Signaling
Lifr				Nanog in Mammalian ESC Pluripotency	Nanog in Mammalian ESC Pluripotency
Lifr					GSK3 Signaling
Lifr				Akt Signaling	Akt Signaling
Lifr					p38 Signaling
Lifr				Actin Nucleation by ARP-WASP Complex	Actin Nucleation and Branching
Lifr					Actin Nucleation by ARP-WASP Complex
Lifr				Activation of cAMP-Dependent PKA	Activation of cAMP-Dependent PKA
Lifr				TGF-Beta Pathway	JAK-STAT Pathway
Lifr				Apoptotic Pathways in Synovial Fibroblasts	Rap1 Pathway
Lifr				PAK Pathway	Antioxidant Action of Vitamin-C
Lifr				CREB Pathway	Intracellular Calcium Signaling
Lifr				CNTF Signaling	CNTF Signaling
Lifr				Translation Insulin regulation of translation	Development CNTF receptor signaling
Lifr				NFAT and Cardiac Hypertrophy	Signaling Involved in Cardiac Hypertrophy
Lifr				Physiological and Pathological Hypertrophy of the Heart	Physiological and Pathological Hypertrophy of the Heart
Lifr				Jak-STAT signaling pathway	Jak-STAT signaling pathway
Lifr				Immune response Oncostatin M signaling via JAK Stat in human cells	Immune response Oncostatin M signaling via JAK Stat in human cells
Lifr				Alzheimers Disease Pathway	Alzheimers Disease Pathway
Lifr				Adipogenesis	Adipogenesis
Serpina3	Alpha 1-antichymotrypsin (α1AC)	0.43826	2.60199e-05	Jak/Stat Pathway	Development Thrombopoetin signaling via JAK STAT pathway
Serpina3	Alpha 1-antichymotrypsin (α1AC)	0.547682	1.08419e-06	Selenium Pathway	Selenium Pathway
Serpina3	Alpha 1-antichymotrypsin (α1AC)			Immune response Oncostatin M signaling via JAK Stat in human cells	Immune response Oncostatin M signaling via JAK Stat in human cells
Tpm4	Tropomyosin alpha-4 chain	0.564302	8.51654e-06	Striated Muscle Contraction	Striated Muscle Contraction
Tpm4					Striated Muscle Contraction
Tpm4				Hypertrophic cardiomyopathy (HCM)	Hypertrophic cardiomyopathy (HCM)
Tpm4				Cardiac muscle contraction	Cardiac muscle contraction
Tpm4				Adrenergic signaling in cardiomyocytes	Adrenergic signaling in cardiomyocytes
Hp	Haptoglobin Isoform 1	0.327278	2.30218e-07	Binding and Uptake of Ligands by Scavenger Receptors	Binding and Uptake of Ligands by Scavenger Receptors
Hp				amb2 Integrin signaling	amb2 Integrin signaling
Tf	Serotransferrin Isoform 1	0.656205	1.18421e-07	Response to elevated platelet cytosolic Ca2+	Response to elevated platelet cytosolic Ca2+
Tf				Insulin receptor recycling	Transferrin endocytosis and recycling
Tf				Hemostasis	Hemostasis
Tf				Transport of glucose and other sugars, bile salts and organic acids, metal ions and amine compounds	Transmembrane transport of small molecules
Tf				EPHB forward signaling	EPHB forward signaling
Tf				SIDS Susceptibility Pathways	SIDS Susceptibility Pathways
Tf				Selected targets of ESR1	Selected targets of ESR1
Tf				Selected targets of C EBPalpha	Selected targets of C EBPalpha
Tf				Mineral absorption	Mineral absorption
Tf				Iron metabolism in placenta	Iron metabolism in placenta
Tf				HIF-1 signaling pathway	HIF-1 signaling pathway
Tf				HIF-1-alpha transcription factor network	HIF-1-alpha transcription factor network
Fetub	Fetuin-B	0.273245	4.08409e-06	none
CAP1	Adenylyl cyclase-associated protein 1	0.4354	0.000249056	Response to elevated platelet cytosolic Ca2+	Response to elevated platelet cytosolic Ca2+
CAP1				L1CAM interactions	Axon guidance
CAP1				Hemostasis	Hemostasis
CAP1				Signaling by Robo receptor	Signaling by Robo receptor
CAP1				Insulin Signaling	Insulin Signaling
Ywhaz	14-3-3 protein zeta/delta	0.441814	6.62359e-05	Cell cycle	Cell cycle
Ywhaz				Development IGF 1 receptor signaling	Development IGF RI signaling
Ywhaz				Cell cycle Role of 14 3 3 proteins in cell cycle regulation	Cell cycle Role of 14 3 3 proteins in cell cycle regulation
Ywhaz				Development Slit Robo signaling	Pathogenic Escherichia coli infection
Ywhaz				Development Dopamine D2 receptor transactivation of EGFR	Apoptosis and survival BAD phosphorylation
Ywhaz				Activation of cAMP-Dependent PKA	Activation of cAMP-Dependent PKA
Ywhaz					cAMP Pathway
Ywhaz				Activation of BH3-only proteins	Activation of BH3-only proteins
Ywhaz					Intrinsic Pathway for Apoptosis
Ywhaz				CDK-mediated phosphorylation and removal of Cdc6	Regulation of mRNA Stability by Proteins that Bind AU-rich Elements
Ywhaz					Apoptosis
Ywhaz				Apoptotic Pathways in Synovial Fibroblasts	DHA Signaling
Ywhaz				Signaling by Interleukins	Interleukin-3, 5 and GM-CSF signaling
Ywhaz				Hemostasis	Hemostasis
Ywhaz				Myometrial Relaxation and Contraction Pathways	Myometrial Relaxation and Contraction Pathways
Ywhaz				Immune response Function of MEF2 in T lymphocytes	Development Role of HDAC and calcium calmodulin dependent kinase CaMK in control of skeletal myogenesis
Ywhaz				Clathrin derived vesicle budding	Membrane Trafficking
Ywhaz				Akt Signaling	Akt Signaling
Ywhaz				p70S6K Signaling	p70S6K Signaling
Ywhaz				Interferon Signaling	Cytokine Signaling in Immune system
Ywhaz				Chks in Checkpoint Regulation	G2-M Phase Transition
Ywhaz				Nanog in Mammalian ESC Pluripotency	14-3-3 Induced Intracellular Signaling
Ywhaz				CNTF Signaling	IL-3 Pathway
Ywhaz				Apoptosis Pathway	Apoptosis Pathway
Ywhaz				Class I MHC mediated antigen processing and presentation	Adaptive Immune System
Ywhaz				Gene Expression	Gene Expression
Ywhaz				Prolactin Signaling Pathway	Prolactin Signaling Pathway
Ywhaz				Development EGFR signaling pathway	BDNF Pathway
Ywhaz				NFAT and Cardiac Hypertrophy	IGF1R Signaling
Ywhaz				Apoptosis (KEGG)	14-3-3 Induced Apoptosis
Ywhaz				Beta-Adrenergic Signaling	Insulin Receptor Pathway
Ywhaz				Oocyte meiosis	Oocyte meiosis
Ywhaz				Apoptosis Signaling Pathways	Apoptosis Signaling Pathways
Ywhaz				mTOR Pathway	Insulin Pathway
Ywhaz				Cell Cycle / Checkpoint Control	Cell Cycle / Checkpoint Control
Ywhaz				Toll-like receptor signaling pathway	Hepatitis B
Ywhaz				Viral carcinogenesis	Viral carcinogenesis
Ywhaz				Tyrosine Kinases / Adaptors	Tyrosine Kinases / Adaptors
Ywhaz				Trk receptor signaling mediated by PI3K and PLC-gamma	Trk receptor signaling mediated by PI3K and PLC-gamma
Ywhaz				TNF-alpha/NF-kB Signaling Pathway	TNF-alpha/NF-kB Signaling Pathway
Ywhaz				SIDS Susceptibility Pathways	SIDS Susceptibility Pathways
Ywhaz				Role of Calcineurin-dependent NFAT signaling in lymphocytes	Role of Calcineurin-dependent NFAT signaling in lymphocytes
Ywhaz				Regulation of Wnt-mediated beta catenin signaling and target gene transcription	Regulation of Wnt-mediated beta catenin signaling and target gene transcription
Ywhaz				Rap1 signalling	Rap1 signalling
Ywhaz				PI3K-Akt signaling pathway	PI3K-Akt signaling pathway
Ywhaz				p38 signaling mediated by MAPKAP kinases	p38 signaling mediated by MAPKAP kinases
Ywhaz				mTOR signaling pathway	mTOR signaling pathway
Ywhaz				LKB1 signaling events	LKB1 signaling events
Ywhaz				Insulin-mediated glucose transport	Insulin-mediated glucose transport
Ywhaz				IL-5 Signaling Pathway	IL-5 Signaling Pathway
Ywhaz				IL-3 Signaling Pathway	IL-3 Signaling Pathway
Ywhaz				IGF1 pathway	IGF1 pathway
Ywhaz				Hippo signaling pathway	Hippo signaling pathway
Ywhaz				GP1b-IX-V activation signalling	GP1b-IX-V activation signalling
Ywhaz				FoxO family signaling	FoxO family signaling
Ywhaz				ErbB1 downstream signaling	ErbB1 downstream signaling
Ywhaz				Epstein-Barr virus infection	Epstein-Barr virus infection
Ywhaz				Class I PI3K signaling events mediated by Akt	Class I PI3K signaling events mediated by Akt
Ywhaz				Apoptosis and Autophagy	Apoptosis and Autophagy
Ywhaz				Alpha6-Beta4 Integrin Signaling Pathway	Alpha6-Beta4 Integrin Signaling Pathway
Ywhaz				a6b1 and a6b4 Integrin signaling	a6b1 and a6b4 Integrin signaling
Ywhaz				14-3-3 and Regulation of BAD Activity	14-3-3 and Regulation of BAD Activity
Serpina6	Corticosteroid-binding globulin (also known as Transcortin)	2.16107	2.86666e-06	Glucocorticoid Pathway (Peripheral Tissue), Pharmacodynamics	Glucocorticoid Pathway (Peripheral Tissue), Pharmacodynamics
Atrn	Attractin Isoform 2	0.49462	3.78619e-06	none
Rbp4	Retinol-binding protein 4	0.577788	2.24795e-06	the visual cycle I (vertebrates)	the visual cycle I (vertebrates)
Rbp4					retinol biosynthesis
Rbp4				Diseases associated with visual transduction	Visual phototransduction
Rbp4					Retinoid metabolism and transport
Rbp4				retinoate biosynthesis I	retinoate biosynthesis I
Rbp4				Signaling by GPCR	Signal Transduction
Rbp4				IL-9 Signaling Pathways	Adipocytokines and Insulin Signaling
Rbp4				Regulation of Cholesterol Biosynthesis by SREBP (SREBF)	SREBP signalling
Rbp4				Vitamin A and carotenoid metabolism	Vitamin A and carotenoid metabolism
Rbp4				Visual Cycle in Retinal Rods	Visual Cycle in Retinal Rods
Rbp4				Disease	Disease
Pon1	Serum paraoxonase/arylesterase 1	1.67703	4.28258e-06	Metabolism	Metabolic pathways
Pon1				Phase I, non P450	Phase I, non P450
Gpld1	Phosphatidylinositol-glycan-specific phospholipase D	0.609457	1.40361e-08	Post-translational modification- synthesis of GPI-anchored proteins	Glycosylphosphatidylinositol(GPI)-anchor biosynthesis
Gpld1				GPCR Pathway	Ras Pathway
Gpld1				PAK Pathway	Antioxidant Action of Vitamin-C
Gpld1				Phospholipase-C Pathway	Phospholipase-C Pathway
Gpld1				p70S6K Signaling	mTOR Pathway
Gpld1				G-AlphaQ Signaling	G-AlphaQ Signaling
Gpld1				PEDF Induced Signaling	Endothelin-1 Signaling Pathway
Gpld1				ErbB4 Pathway	FGF Pathway
Gpld1				Sweet Taste Signaling	Sperm Motility

## Sheet: STable 5
Supplementary Table 5. Summary of SuperPath (PathCards) associated with the CRP elevation.
SuperPath	Count	Proteins that showed differential plasma contrations between transgenic rats and control rats
Complement and coagulation cascades	11	Apoa2	C1qa	C1qb	C1r	C1s	C2	C4b	C9	F10	F2	LMWK
Metabolism	8	Apoa1	Apoa2	Apoa4	Apob	Apoc2	Apoe	Pon1	Prss1
Statin Pathway	8	Apoa1	Apoa2	Apoa4	Apob	Apoc1	Apoc2	Apoc4	Apoe
Hemostasis	7	Apoa1	Apob	CAP1	F10	F2	Pfn1	Ywhaz
Complement Pathway	7	C1qa	C1qb	C1r	C1s	C2	C9	C4b
Diseases associated with visual transduction	7	Apoa1	Apoa2	Apoa4	Apob	Apoc2	Apoe	Rbp4
Lipoprotein metabolism	6	Apoa1	Apoa2	Apoa4	Apob	Apoc2	Apoe
Pertussis	6	C1qa	C1qb	C1r	C1s	C2	C4b
Binding and Uptake of Ligands by Scavenger Receptors	5	Apoa1	Apob	Apoe	Hp	IGLC2
Selenium Pathway	4	Apoa1	Apob	F2	Serpina3
Response to elevated platelet cytosolic Ca2+	3	Apoa1	CAP1	Pfn1
Apoptotic Pathways in Synovial Fibroblasts	3	Lifr	Pfn1	Ywhaz
Biosynthesis of the N-glycan precursor	3	F10	F2	Proz
Ca, cAMP and Lipid Signaling	3	Apoa1	Apoa4	Apom
Cholesterol and Sphingolipids transport	3	Apoa1	Apoa2	Apoa4
Fat digestion and absorption	3	Apoa1	Apoa4	Apob
Formation of Fibrin Clot (Clotting Cascade)	3	F10	F2	LMWK
p70S6K Signaling	3	F2	Gpld1	Ywhaz
PEDF Induced Signaling	3	F2	Gpld1	Lifr
Prion diseases	3	C1qa	C1qb	C9
PTM- gamma carboxylation, hypusine formation and arylsulfatase activation	3	F10	F2	Proz
Selected targets of HNF1	3	Apoa1	Apoa2	Apob
Toll-like receptor signaling pathway	3	C1qa	C1qb	Ywhaz
Vitamin digestion and absorption	3	Apoa1	Apoa4	Apob
